# Supplementary material for: A synthetic three-color scaffold for monitoring genetic regulation and noise
Source: J Biol Eng. 2010 Jul 21;4:10. doi: 10.1186/1754-1611-4-10 (PMC2918530; doi:10.1186/1754-1611-4-10)
Supplement: Additional file 1 — pZS2-123 annotated sequence. Sequence of the three-color reporter construct in a 6,806 base-pair plasmid containing a Kanamycin resistance gene and an SC101 origin of replication. Sequence +1 begins at the single NotI restriction site at the beginning of the 3,518 base-pair three color reporter scaffold (the three color scaffold sequence ends at the NheI site). All genetic elements described in the Methods section are annotated as sequence features, along with the primers used for sequence verification. [file 1754-1611-4-10-S1.GB]

LOCUS       pZS2-123     6806 bp    DNA   circular            16-AUG-2009
SOURCE      
  ORGANISM  
COMMENT     This file is created by Vector NTI
            http://www.informaxinc.com/
COMMENT     VNTDATE|526741405|
COMMENT     VNTDBDATE|526745116|
COMMENT     VNTNAME|pZS2-123|
COMMENT     VNTAUTHORNAME|s|
COMMENT     Vector_NTI_Display_Data_(Do_Not_Edit!)
COMMENT     (SXF 
COMMENT      (CGexDoc "pZS2-123" 0 6806 
COMMENT       (CDBMol 0 0 1 5610 1 0 0 0 0 "" "" 0 0 0 0 (CObList) (CObList) (CObList) 
COMMENT        (CObList)) 
COMMENT       (CDocSetData 1 1 0 0 0 0 "MAIN" 1 1 1 1 0 0 1 1 0 1 10 5 4294967295 50 0 
COMMENT        1 0 (CHomObj 0 0 0 3 75) 
COMMENT        (CWordArray 47 49 50 48 51 52 81 0 1 3 4 82 5 83 2 6 8 7 9 61 10 11 12 
COMMENT         13 14 15 16 17 18 19 84 20 85 21 22 86 87 88 23 54 62 24 89 25 26 55 91 
COMMENT         27 28 29 30 31 92 32 34 35 33 53 58 93 56 94 37 57 38 36 39 40 41 42 43 
COMMENT         95 44 59 99 96 97 45 100 46) (CWordArray) 
COMMENT        (CStringList "ApaLI" "AvaI" "BamHI" "ClaI" "EcoRI" "HindIII" "NcoI" 
COMMENT         "PstI" "SmaI" "XmaI" "NotI" "BbsI" "BglII" "SalI" "AscI" "AvrII" 
COMMENT         "BsmBI" "BsrGI" "NheI" "PacI" "XhoI") (CStringList "atg" "gtg") 
COMMENT        (CStringList "taa" "tga" "tag") (CObList) 1 "{(0,1),2}" 0 0 "" 0 
COMMENT        4294967295 0) (CMolPar 0 0 0 1 6806 1 6806 0 0 0 0 0 0 0 0) 
COMMENT       (CStringList) (CStringList) (CObList) (COAPar 25 250 50 0 6 4 3 7) 
COMMENT       (COAPar 25 250 50 0 6 4 3 7) (COAPar 25 250 50 0 6 4 3 7) 
COMMENT       (CObList #0=(CRSite (CStringList) "ApaLI" "gtgcac" 2 0 0) 
COMMENT        #1=(CRSite (CStringList) "AvaI" "cycgrg" 2 0 3 1310 0 3462 0 4984 0) 
COMMENT        #2=(CRSite (CStringList) "BamHI" "ggatcc" 2 0 1 1401 0) 
COMMENT        #3=(CRSite (CStringList) "ClaI" "atcgat" 3 0 1 592 0) 
COMMENT        #4=(CRSite (CStringList) "EcoRI" "gaattc" 2 0 0) 
COMMENT        #5=(CRSite (CStringList) "HindIII" "aagctt" 2 0 0) 
COMMENT        #6=(CRSite (CStringList) "NcoI" "ccatgg" 2 0 2 3292 0 4247 0) 
COMMENT        #7=(CRSite (CStringList) "PstI" "ctgcag" 6 0 2 2943 0 3868 0) 
COMMENT        #8=(CRSite (CStringList) "SmaI" "cccggg" 4 0 1 3464 0) 
COMMENT        #9=(CRSite (CStringList) "XmaI" "cccggg" 2 0 1 3462 0) 
COMMENT        #10=(CRSite (CStringList) "NotI" "gcggccgc" 3 0 1 3 0) 
COMMENT        #11=(CRSite (CStringList) "BbsI" "gaagac" 9 13 1 235 1) 
COMMENT        #12=(CRSite (CStringList) "BglII" "agatct" 2 0 2 1006 0 3651 0) 
COMMENT        #13=(CRSite (CStringList) "SalI" "gtcgac" 2 0 1 1088 0) 
COMMENT        #14=(CRSite (CStringList) "AscI" "ggcgcgcc" 3 0 1 1197 0) 
COMMENT        #15=(CRSite (CStringList) "AvrII" "cctagg" 2 0 1 3348 0) 
COMMENT        #16=(CRSite (CStringList) "BsmBI" "cgtctc" 8 12 1 2165 0) 
COMMENT        #17=(CRSite (CStringList) "BsrGI" "tgtaca" 2 0 1 2590 0) 
COMMENT        #18=(CRSite (CStringList) "NheI" "gctagc" 2 0 1 3511 0) 
COMMENT        #19=(CRSite (CStringList) "PacI" "ttaattaa" 6 0 1 2373 0) 
COMMENT        #20=(CRSite (CStringList) "XhoI" "ctcgag" 2 0 1 1310 0)) 
COMMENT       (CObList 
COMMENT        #21=(CFSignal (CObList) "CCTAG" 21 0 0 5348 5352 0 (CStringList) 
COMMENT             (CStringList) 1 1 1 1 "") 
COMMENT        #22=(CFSignal (CObList) "NOT SC101 Origin" 43 0 1 4501 4616 0 
COMMENT             (CStringList) (CStringList) 1 1 1 1 "3097..3212") 
COMMENT        #23=(CFSignal (CObList) "SC101 Origin" 33 0 1 4654 6806 0 (CStringList) 
COMMENT             (CStringList) 1 1 1 1 "907..3059") 
COMMENT        #24=(CFSignal (CObList) "Kan resistance" 4 0 0 3686 4480 0 (CStringList) 
COMMENT             (CStringList) 1 1 1 1 "") 
COMMENT        #25=(CFSignal (CObList) "RNAI" 43 0 0 19 64 0 (CStringList) 
COMMENT             (CStringList) 1 1 1 1 "63..108") 
COMMENT        #26=(CFSignal (CObList) "TSAL2" 43 0 1 65 238 0 (CStringList) 
COMMENT             (CStringList) 1 1 1 1 "complement(109..282)") 
COMMENT        #27=(CFSignal (CObList) "-10" 47 0 1 1039 1044 0 (CStringList) 
COMMENT             (CStringList) 1 1 1 1 "complement(1083..1088)") 
COMMENT        #28=(CFSignal (CObList) "-33" 48 0 1 1062 1067 0 (CStringList) 
COMMENT             (CStringList) 1 1 1 1 "complement(1106..1111)") 
COMMENT        #29=(CFSignal (CObList) "tetO2" 31 0 1 1068 1086 0 (CStringList) 
COMMENT             (CStringList) 1 1 1 1 "complement(1112..1130)") 
COMMENT        #30=(CFSignal (CObList) "tetO2" 31 0 1 1043 1061 0 (CStringList) 
COMMENT             (CStringList) 1 1 1 1 "complement(1087..1105)") 
COMMENT        #31=(CFSignal (CObList) "P1" 30 0 1 1013 1086 0 (CStringList) 
COMMENT             (CStringList) 1 1 1 1 "complement(1057..1130)") 
COMMENT        #32=(CFSignal (CObList) "SD8" 32 0 1 977 996 0 (CStringList) 
COMMENT             (CStringList) 1 1 1 1 "complement(1021..1040)") 
COMMENT        #33=(CFSignal (CObList) "UTR" 52 0 1 977 1032 0 (CStringList) 
COMMENT             (CStringList) 1 1 1 1 "complement(1021..1076)") 
COMMENT        #34=(CFSignal (CObList) "-33" 48 0 0 1342 1347 0 (CStringList) 
COMMENT             (CStringList) 1 1 1 1 "1386..1391") 
COMMENT        #35=(CFSignal (CObList) "-10" 47 0 0 1365 1370 0 (CStringList) 
COMMENT             (CStringList) 1 1 1 1 "1409..1414") 
COMMENT        #36=(CFSignal (CObList) "TR2-17" 43 0 0 2166 2288 0 (CStringList) 
COMMENT             (CStringList) 1 1 1 1 "2210..2332") 
COMMENT        #37=(CFSignal (CObList) "TL17" 43 0 0 2289 2365 0 (CStringList) 
COMMENT             (CStringList) 1 1 1 1 "2333..2409") 
COMMENT        #38=(CFSignal (CObList) "SD8" 32 0 0 1414 1433 0 (CStringList) 
COMMENT             (CStringList) 1 1 1 1 "1458..1477") 
COMMENT        #39=(CFSignal (CObList) "ara1" 31 0 1 3436 3455 0 (CStringList) 
COMMENT             (CStringList) 1 1 1 1 "complement(3291..3310)") 
COMMENT        #40=(CFSignal (CObList) "ara2" 31 0 1 3421 3432 0 (CStringList) 
COMMENT             (CStringList) 1 1 1 1 "complement(3276..3287)") 
COMMENT        #41=(CFSignal (CObList) "-33" 48 0 1 3413 3418 0 (CStringList) 
COMMENT             (CStringList) 1 1 1 1 "complement(3268..3273)") 
COMMENT        #42=(CFSignal (CObList) "-10" 47 0 1 3389 3394 0 (CStringList) 
COMMENT             (CStringList) 1 1 1 1 "complement(3244..3249)") 
COMMENT        #43=(CFSignal (CObList) "lacO1" 31 0 1 3355 3381 0 (CStringList) 
COMMENT             (CStringList) 1 1 1 1 "complement(3210..3236)") 
COMMENT        #44=(CFSignal (CObList) "P2" 30 0 0 1318 1397 0 (CStringList) 
COMMENT             (CStringList) 1 1 1 1 "1362..1441") 
COMMENT        #45=(CFSignal (CObList) "P3" 30 0 1 3353 3455 0 (CStringList) 
COMMENT             (CStringList) 1 1 1 1 "complement(3208..3310)") 
COMMENT        #46=(CFSignal (CObList) "C->G" 62 0 1 2279 2279 0 (CStringList) 
COMMENT             (CStringList) 1 1 1 1 "complement(2323..2323)") 
COMMENT        #47=(CFSignal (CObList) "G00398aF23" 27 0 0 874 909 0 (CStringList) 
COMMENT             (CStringList) 1 1 1 1 "") 
COMMENT        #48=(CFSignal (CObList) "G00398bR17" 27 0 0 1695 1737 0 (CStringList) 
COMMENT             (CStringList) 1 1 1 1 "") 
COMMENT        #49=(CFSignal (CObList) "G00398bF26" 27 0 0 2047 2088 0 (CStringList) 
COMMENT             (CStringList) 1 1 1 1 "") 
COMMENT        #50=(CFSignal (CObList) "G00398cR3" 27 0 0 2261 2304 0 (CStringList) 
COMMENT             (CStringList) 1 1 1 1 "") 
COMMENT        #51=(CFSignal (CObList) "G->C" 21 0 1 2446 2446 0 (CStringList) 
COMMENT             (CStringList) 1 1 1 1 "") 
COMMENT        #52=(CFSignal (CObList) "UTR" 50 0 1 2431 2583 0 (CStringList) 
COMMENT             (CStringList) 1 1 1 1 "") 
COMMENT        #53=(CFSignal (CObList) "t7g10" 32 0 1 3295 3336 0 (CStringList) 
COMMENT             (CStringList) 1 1 1 1 "") 
COMMENT        #54=(CFSignal (CObList) "SD" 32 0 1 3303 3308 0 (CStringList) 
COMMENT             (CStringList) 1 1 1 1 "") 
COMMENT        #55=(CFSignal (CObList) "G->A" 62 0 1 2866 2866 0 (CStringList) 
COMMENT             (CStringList) 1 1 1 1 "") 
COMMENT        #56=(CFSignal (CObList) "T->G" 62 0 1 3067 3067 0 (CStringList) 
COMMENT             (CStringList) 1 1 1 1 "") 
COMMENT        #57=(CFSignal (CObList) "T7TE+" 43 0 1 2451 2577 0 (CStringList) 
COMMENT             (CStringList) 1 1 1 1 "") 
COMMENT        #58=(CFSignal (CObList) "BbsI-cut" 62 0 1 235 238 0 (CStringList) 
COMMENT             (CStringList) 1 1 1 1 "complement(279..282)") 
COMMENT        #59=(CFSignal (CObList) "G00398AseqF1" 27 0 0 438 455 0 (CStringList) 
COMMENT             (CStringList) 1 1 1 1 "") 
COMMENT        #60=(CFSignal (CObList) "G00398AseqR1" 27 0 0 591 608 0 (CStringList) 
COMMENT             (CStringList) 1 1 1 1 "") 
COMMENT        #61=(CFSignal (CObList) "G->A" 62 0 0 917 917 0 (CStringList) 
COMMENT             (CStringList) 1 1 1 1 "961..961") 
COMMENT        #62=(CFSignal (CObList) "G00398aF26" 27 0 0 996 1033 0 (CStringList) 
COMMENT             (CStringList) 1 1 1 1 "") 
COMMENT        #63=(CFSignal (CObList) "E4" 22 0 0 1003 1012 0 (CStringList) 
COMMENT             (CStringList) 1 1 1 1 "1047..1056") 
COMMENT        #64=(CFSignal (CObList) "E3" 22 0 0 1087 1092 0 (CStringList) 
COMMENT             (CStringList) 1 1 1 1 "1131..1136") 
COMMENT        #65=(CFSignal (CObList) "G00398bR4" 27 0 0 1167 1202 0 (CStringList) 
COMMENT             (CStringList) 1 1 1 1 "") 
COMMENT        #66=(CFSignal (CObList) "G00398bR7" 27 0 0 1294 1330 0 (CStringList) 
COMMENT             (CStringList) 1 1 1 1 "") 
COMMENT        #67=(CFSignal (CObList) "E2" 22 0 0 1306 1317 0 (CStringList) 
COMMENT             (CStringList) 1 1 1 1 "1350..1361") 
COMMENT        #68=(CFSignal (CObList) "G00398bR9" 27 0 0 1376 1407 0 (CStringList) 
COMMENT             (CStringList) 1 1 1 1 "") 
COMMENT        #69=(CFSignal (CObList) "E1" 22 0 0 1398 1407 0 (CStringList) 
COMMENT             (CStringList) 1 1 1 1 "1442..1451") 
COMMENT        #70=(CFSignal (CObList) "G00398BseqF1" 27 0 0 1551 1572 0 (CStringList) 
COMMENT             (CStringList) 1 1 1 1 "") 
COMMENT        #71=(CFSignal (CObList) "C->T" 62 0 1 2173 2173 0 (CStringList) 
COMMENT             (CStringList) 1 1 1 1 "complement(2217..2217)") 
COMMENT        #72=(CFSignal (CObList) "BS7" 43 0 0 2378 2430 0 (CStringList) 
COMMENT             (CStringList) 1 1 1 1 "2422..2474") 
COMMENT        #73=(CFSignal (CObList) "Cherry RFP" 4 0 1 2584 3294 0 (CStringList) 
COMMENT             (CStringList) 1 1 1 1 "") 
COMMENT        #74=(CFSignal (CObList) "Cerulean CFP" 4 0 1 260 976 0 (CStringList) 
COMMENT             (CStringList) 1 1 1 1 "complement(304..1020)") 
COMMENT        #75=(CFSignal (CObList) "Venus YFP" 4 0 0 1434 2150 0 (CStringList) 
COMMENT             (CStringList) 1 1 1 1 "1478..2194") 
COMMENT        #76=(CFSignal (CObList) "synthetic lac operator" 20 0 1 3394 3413 0 
COMMENT             (CStringList) (CStringList) 1 1 1 1 "complement(3249..3268)") 
COMMENT        #77=(CFSignal (CObList) "E7" 22 0 0 3491 3496 0 (CStringList) 
COMMENT             (CStringList) 1 1 1 1 "3346..3351") 
COMMENT        #78=(CFSignal (CObList) "E6" 22 0 0 3457 3470 0 (CStringList) 
COMMENT             (CStringList) 1 1 1 1 "3312..3325") 
COMMENT        #79=(CFSignal (CObList) "E8" 22 0 0 3507 3518 0 (CStringList) 
COMMENT             (CStringList) 1 1 1 1 "3362..3373")) (CObList) (CObList) (CObList) 
COMMENT       (CObList) (CObList) (CObList) 
COMMENT       (CTextView 0 
COMMENT        #80=(CGroupPar (CParagraph 0 (0 0) 1 2 0 0 180) 
COMMENT             (CObjectList 
COMMENT              #81=(CRefLinePar 
COMMENT                   (CLinePar (CParagraph 0 (0 0) 0 2 0 0 233) "pZS2-123" 2) 5 "" 
COMMENT                   0 4) 
COMMENT              #82=(CFolderPar 
COMMENT                   (CGroupPar (CParagraph 1 (0 0) 1 1 0 0 178) 
COMMENT                    (CObjectList 
COMMENT                     #83=(CLinePar (CParagraph 0 (0 0) 1 2 1 0 180) 
COMMENT                          "DNA 'pZS2-123'" 1) 
COMMENT                     #84=(CLinePar (CParagraph 0 (0 0) 1 2 1 0 180) 
COMMENT                          "Local object" 1) 
COMMENT                     #85=(CLinePar (CParagraph 0 (0 0) 1 2 1 0 180) 
COMMENT                          "Created: 08/16/09 01:03PM" 1) 
COMMENT                     #86=(CLinePar (CParagraph 0 (0 0) 1 2 1 0 180) 
COMMENT                          "Last Modified: 08/16/09 02:05PM" 1) 
COMMENT                     #87=(CLinePar (CParagraph 0 (0 0) 1 2 1 0 180) 
COMMENT                          "length: 6806 bp" 1) 
COMMENT                     #88=(CLinePar (CParagraph 0 (0 0) 1 2 1 0 180) 
COMMENT                          "storage type: Basic" 1) 
COMMENT                     #89=(CLinePar (CParagraph 0 (0 0) 1 2 1 0 180) 
COMMENT                          "form: Circular" 1))) "General Description") 
COMMENT              #90=(CFolderPar 
COMMENT                   (CGroupPar (CParagraph 2 (0 0) 1 1 0 0 178) (CObjectList)) 
COMMENT                   "Standard Fields") 
COMMENT              #91=(CRefLinePar 
COMMENT                   (CLinePar (CParagraph 0 (0 0) 0 2 0 0 233) "Comments" 2) 1 "" 
COMMENT                   0 0) 
COMMENT              #92=(CFolderPar 
COMMENT                   (CGroupPar (CParagraph 12 (6 0) 1 2 0 0 178) 
COMMENT                    (CObjectList 
COMMENT                     #93=(CFolderPar 
COMMENT                          (CGroupPar (CParagraph 4 (7 4 0) 1 1 1 0 178) 
COMMENT                           (CObjectList 
COMMENT                            #94=(CFolderPar 
COMMENT                                 (CGroupPar 
COMMENT                                  (CParagraph 260 (3 #74# 0) 1 2 2 0 327) 
COMMENT                                  (CObjectList 
COMMENT                                   #95=(CLinePar 
COMMENT                                        (CParagraph 0 (0 0) 1 2 3 0 180) 
COMMENT                                        "Start: 260   End: 976  (Complementary)" 
COMMENT                                        1) 
COMMENT                                   #96=(CLinePar 
COMMENT                                        (CParagraph 0 (0 0) 1 2 3 0 180) 
COMMENT                                        "optimized by DNA 2.0" 1) 
COMMENT                                   #97=(CLinePar 
COMMENT                                        (CParagraph 0 (0 0) 1 2 3 0 180) 
COMMENT                                        "Original Location Description:" 1) 
COMMENT                                   #98=(CLinePar 
COMMENT                                        (CParagraph 0 (0 0) 1 2 3 0 180) 
COMMENT                                        "   complement(304..1020)" 1))) 
COMMENT                                 "Cerulean CFP") 
COMMENT                            #99=(CFolderPar 
COMMENT                                 (CGroupPar 
COMMENT                                  (CParagraph 1434 (3 #75# 0) 1 2 2 0 327) 
COMMENT                                  (CObjectList 
COMMENT                                   #100=(CLinePar 
COMMENT                                         (CParagraph 0 (0 0) 1 2 3 0 180) 
COMMENT                                         "Start: 1434  End: 2150" 1) 
COMMENT                                   #101=(CLinePar 
COMMENT                                         (CParagraph 0 (0 0) 1 2 3 0 180) 
COMMENT                                         "melowitzsitized YRC Venus with Q69M (citrine?) mutation" 
COMMENT                                         1) 
COMMENT                                   #102=(CLinePar 
COMMENT                                         (CParagraph 0 (0 0) 1 2 3 0 180) 
COMMENT                                         "Original Location Description:" 1) 
COMMENT                                   #103=(CLinePar 
COMMENT                                         (CParagraph 0 (0 0) 1 2 3 0 180) 
COMMENT                                         "   1478..2194" 1))) "Venus YFP") 
COMMENT                            #104=(CFolderPar 
COMMENT                                  (CGroupPar 
COMMENT                                   (CParagraph 2584 (3 #73# 0) 1 2 2 0 327) 
COMMENT                                   (CObjectList 
COMMENT                                    #105=(CLinePar 
COMMENT                                          (CParagraph 0 (0 0) 1 2 3 0 180) 
COMMENT                                          "Start: 2584  End: 3294 (Complementary)" 
COMMENT                                          1))) "Cherry RFP") 
COMMENT                            #106=(CFolderPar 
COMMENT                                  (CGroupPar 
COMMENT                                   (CParagraph 3686 (3 #24# 0) 1 2 2 0 327) 
COMMENT                                   (CObjectList 
COMMENT                                    #107=(CLinePar 
COMMENT                                          (CParagraph 0 (0 0) 1 2 3 0 180) 
COMMENT                                          "Start: 3686  End: 4480" 1))) 
COMMENT                                  "Kan resistance"))) "CDS (4 total)") 
COMMENT                     #108=(CFolderPar 
COMMENT                           (CGroupPar (CParagraph 20 (7 20 0) 1 1 1 0 178) 
COMMENT                            (CObjectList 
COMMENT                             #109=(CFolderPar 
COMMENT                                   (CGroupPar 
COMMENT                                    (CParagraph 3394 (3 #76# 0) 1 2 2 0 194) 
COMMENT                                    (CObjectList 
COMMENT                                     #110=(CLinePar 
COMMENT                                           (CParagraph 0 (0 0) 1 2 3 0 180) 
COMMENT                                           "Start: 3394  End: 3413 (Complementary)" 
COMMENT                                           1) 
COMMENT                                     #111=(CLinePar 
COMMENT                                           (CParagraph 0 (0 0) 1 2 3 0 180) 
COMMENT                                           "Original Location Description:" 1) 
COMMENT                                     #112=(CLinePar 
COMMENT                                           (CParagraph 0 (0 0) 1 2 3 0 180) 
COMMENT                                           "   complement(3249..3268)" 1))) 
COMMENT                                   "synthetic lac operator"))) 
COMMENT                           "Misc. Binding Site (1 total)") 
COMMENT                     #113=(CFolderPar 
COMMENT                           (CGroupPar (CParagraph 21 (7 21 0) 1 1 1 0 178) 
COMMENT                            (CObjectList 
COMMENT                             #114=(CFolderPar 
COMMENT                                   (CGroupPar 
COMMENT                                    (CParagraph 2446 (3 #51# 0) 1 2 2 0 194) 
COMMENT                                    (CObjectList 
COMMENT                                     #115=(CLinePar 
COMMENT                                           (CParagraph 0 (0 0) 1 2 3 0 180) 
COMMENT                                           "Start: 2446  End: 2446 (Complementary)" 
COMMENT                                           1) 
COMMENT                                     #116=(CLinePar 
COMMENT                                           (CParagraph 0 (0 0) 1 2 3 0 180) 
COMMENT                                           "Removes BsmFI site" 1))) "G->C") 
COMMENT                             #117=(CFolderPar 
COMMENT                                   (CGroupPar 
COMMENT                                    (CParagraph 5348 (3 #21# 0) 1 2 2 0 194) 
COMMENT                                    (CObjectList 
COMMENT                                     #118=(CLinePar 
COMMENT                                           (CParagraph 0 (0 0) 1 2 3 0 180) 
COMMENT                                           "Start: 5348  End: 5352" 1))) "CCTAG"))) 
COMMENT                           "Misc. Feature (2 total)") 
COMMENT                     #119=(CFolderPar 
COMMENT                           (CGroupPar (CParagraph 22 (7 22 0) 1 1 1 0 178) 
COMMENT                            (CObjectList 
COMMENT                             #120=(CFolderPar 
COMMENT                                   (CGroupPar 
COMMENT                                    (CParagraph 1003 (3 #63# 0) 1 2 2 0 194) 
COMMENT                                    (CObjectList 
COMMENT                                     #121=(CLinePar 
COMMENT                                           (CParagraph 0 (0 0) 1 2 3 0 180) 
COMMENT                                           "Start: 1003  End: 1012" 1) 
COMMENT                                     #122=(CLinePar 
COMMENT                                           (CParagraph 0 (0 0) 1 2 3 0 180) 
COMMENT                                           "primer restriction site" 1) 
COMMENT                                     #123=(CLinePar 
COMMENT                                           (CParagraph 0 (0 0) 1 2 3 0 180) 
COMMENT                                           "Original Location Description:" 1) 
COMMENT                                     #124=(CLinePar 
COMMENT                                           (CParagraph 0 (0 0) 1 2 3 0 180) 
COMMENT                                           "   1047..1056" 1))) "E4") 
COMMENT                             #125=(CFolderPar 
COMMENT                                   (CGroupPar 
COMMENT                                    (CParagraph 1087 (3 #64# 0) 1 2 2 0 194) 
COMMENT                                    (CObjectList 
COMMENT                                     #126=(CLinePar 
COMMENT                                           (CParagraph 0 (0 0) 1 2 3 0 180) 
COMMENT                                           "Start: 1087  End: 1092" 1) 
COMMENT                                     #127=(CLinePar 
COMMENT                                           (CParagraph 0 (0 0) 1 2 3 0 180) 
COMMENT                                           "promoter restriciton site" 1) 
COMMENT                                     #128=(CLinePar 
COMMENT                                           (CParagraph 0 (0 0) 1 2 3 0 180) 
COMMENT                                           "Original Location Description:" 1) 
COMMENT                                     #129=(CLinePar 
COMMENT                                           (CParagraph 0 (0 0) 1 2 3 0 180) 
COMMENT                                           "   1131..1136" 1))) "E3") 
COMMENT                             #130=(CFolderPar 
COMMENT                                   (CGroupPar 
COMMENT                                    (CParagraph 1306 (3 #67# 0) 1 2 2 0 194) 
COMMENT                                    (CObjectList 
COMMENT                                     #131=(CLinePar 
COMMENT                                           (CParagraph 0 (0 0) 1 2 3 0 180) 
COMMENT                                           "Start: 1306  End: 1317" 1) 
COMMENT                                     #132=(CLinePar 
COMMENT                                           (CParagraph 0 (0 0) 1 2 3 0 180) 
COMMENT                                           "promoter restriction site" 1) 
COMMENT                                     #133=(CLinePar 
COMMENT                                           (CParagraph 0 (0 0) 1 2 3 0 180) 
COMMENT                                           "Original Location Description:" 1) 
COMMENT                                     #134=(CLinePar 
COMMENT                                           (CParagraph 0 (0 0) 1 2 3 0 180) 
COMMENT                                           "   1350..1361" 1))) "E2") 
COMMENT                             #135=(CFolderPar 
COMMENT                                   (CGroupPar 
COMMENT                                    (CParagraph 1398 (3 #69# 0) 1 2 2 0 194) 
COMMENT                                    (CObjectList 
COMMENT                                     #136=(CLinePar 
COMMENT                                           (CParagraph 0 (0 0) 1 2 3 0 180) 
COMMENT                                           "Start: 1398  End: 1407" 1) 
COMMENT                                     #137=(CLinePar 
COMMENT                                           (CParagraph 0 (0 0) 1 2 3 0 180) 
COMMENT                                           "promoter restriciton site" 1) 
COMMENT                                     #138=(CLinePar 
COMMENT                                           (CParagraph 0 (0 0) 1 2 3 0 180) 
COMMENT                                           "Original Location Description:" 1) 
COMMENT                                     #139=(CLinePar 
COMMENT                                           (CParagraph 0 (0 0) 1 2 3 0 180) 
COMMENT                                           "   1442..1451" 1))) "E1") 
COMMENT                             #140=(CFolderPar 
COMMENT                                   (CGroupPar 
COMMENT                                    (CParagraph 3457 (3 #78# 0) 1 2 2 0 194) 
COMMENT                                    (CObjectList 
COMMENT                                     #141=(CLinePar 
COMMENT                                           (CParagraph 0 (0 0) 1 2 3 0 180) 
COMMENT                                           "Start: 3457  End: 3470" 1) 
COMMENT                                     #142=(CLinePar 
COMMENT                                           (CParagraph 0 (0 0) 1 2 3 0 180) 
COMMENT                                           "promoter restriction site" 1) 
COMMENT                                     #143=(CLinePar 
COMMENT                                           (CParagraph 0 (0 0) 1 2 3 0 180) 
COMMENT                                           "Original Location Description:" 1) 
COMMENT                                     #144=(CLinePar 
COMMENT                                           (CParagraph 0 (0 0) 1 2 3 0 180) 
COMMENT                                           "   3312..3325" 1))) "E6") 
COMMENT                             #145=(CFolderPar 
COMMENT                                   (CGroupPar 
COMMENT                                    (CParagraph 3491 (3 #77# 0) 1 2 2 0 194) 
COMMENT                                    (CObjectList 
COMMENT                                     #146=(CLinePar 
COMMENT                                           (CParagraph 0 (0 0) 1 2 3 0 180) 
COMMENT                                           "Start: 3491  End: 3496" 1) 
COMMENT                                     #147=(CLinePar 
COMMENT                                           (CParagraph 0 (0 0) 1 2 3 0 180) 
COMMENT                                           "promoter restriction site" 1) 
COMMENT                                     #148=(CLinePar 
COMMENT                                           (CParagraph 0 (0 0) 1 2 3 0 180) 
COMMENT                                           "Original Location Description:" 1) 
COMMENT                                     #149=(CLinePar 
COMMENT                                           (CParagraph 0 (0 0) 1 2 3 0 180) 
COMMENT                                           "   3346..3351" 1))) "E7") 
COMMENT                             #150=(CFolderPar 
COMMENT                                   (CGroupPar 
COMMENT                                    (CParagraph 3507 (3 #79# 0) 1 2 2 0 194) 
COMMENT                                    (CObjectList 
COMMENT                                     #151=(CLinePar 
COMMENT                                           (CParagraph 0 (0 0) 1 2 3 0 180) 
COMMENT                                           "Start: 3507  End: 3518" 1) 
COMMENT                                     #152=(CLinePar 
COMMENT                                           (CParagraph 0 (0 0) 1 2 3 0 180) 
COMMENT                                           "promoter restriction site" 1) 
COMMENT                                     #153=(CLinePar 
COMMENT                                           (CParagraph 0 (0 0) 1 2 3 0 180) 
COMMENT                                           "Original Location Description:" 1) 
COMMENT                                     #154=(CLinePar 
COMMENT                                           (CParagraph 0 (0 0) 1 2 3 0 180) 
COMMENT                                           "   3362..3373" 1))) "E8"))) 
COMMENT                           "Misc. Marker (7 total)") 
COMMENT                     #155=(CFolderPar 
COMMENT                           (CGroupPar (CParagraph 27 (7 27 0) 1 1 1 0 178) 
COMMENT                            (CObjectList 
COMMENT                             #156=(CFolderPar 
COMMENT                                   (CGroupPar 
COMMENT                                    (CParagraph 438 (3 #59# 0) 1 2 2 0 194) 
COMMENT                                    (CObjectList 
COMMENT                                     #157=(CLinePar 
COMMENT                                           (CParagraph 0 (0 0) 1 2 3 0 180) 
COMMENT                                           "Start: 438   End: 455 " 1) 
COMMENT                                     #158=(CLinePar 
COMMENT                                           (CParagraph 0 (0 0) 1 2 3 0 180) 
COMMENT                                           "sequencing primer" 1))) 
COMMENT                                   "G00398AseqF1") 
COMMENT                             #159=(CFolderPar 
COMMENT                                   (CGroupPar 
COMMENT                                    (CParagraph 591 (3 #60# 0) 1 2 2 0 194) 
COMMENT                                    (CObjectList 
COMMENT                                     #160=(CLinePar 
COMMENT                                           (CParagraph 0 (0 0) 1 2 3 0 180) 
COMMENT                                           "Start: 591   End: 608 " 1) 
COMMENT                                     #161=(CLinePar 
COMMENT                                           (CParagraph 0 (0 0) 1 2 3 0 180) 
COMMENT                                           "sequencing primer" 1))) 
COMMENT                                   "G00398AseqR1") 
COMMENT                             #162=(CFolderPar 
COMMENT                                   (CGroupPar 
COMMENT                                    (CParagraph 874 (3 #47# 0) 1 2 2 0 194) 
COMMENT                                    (CObjectList 
COMMENT                                     #163=(CLinePar 
COMMENT                                           (CParagraph 0 (0 0) 1 2 3 0 180) 
COMMENT                                           "Start: 874   End: 909 " 1))) 
COMMENT                                   "G00398aF23") 
COMMENT                             #164=(CFolderPar 
COMMENT                                   (CGroupPar 
COMMENT                                    (CParagraph 996 (3 #62# 0) 1 2 2 0 194) 
COMMENT                                    (CObjectList 
COMMENT                                     #165=(CLinePar 
COMMENT                                           (CParagraph 0 (0 0) 1 2 3 0 180) 
COMMENT                                           "Start: 996   End: 1033" 1) 
COMMENT                                     #166=(CLinePar 
COMMENT                                           (CParagraph 0 (0 0) 1 2 3 0 180) 
COMMENT                                           "sequencing primer" 1))) "G00398aF26") 
COMMENT                             #167=(CFolderPar 
COMMENT                                   (CGroupPar 
COMMENT                                    (CParagraph 1167 (3 #65# 0) 1 2 2 0 194) 
COMMENT                                    (CObjectList 
COMMENT                                     #168=(CLinePar 
COMMENT                                           (CParagraph 0 (0 0) 1 2 3 0 180) 
COMMENT                                           "Start: 1167  End: 1202" 1) 
COMMENT                                     #169=(CLinePar 
COMMENT                                           (CParagraph 0 (0 0) 1 2 3 0 180) 
COMMENT                                           "sequencing primer" 1))) "G00398bR4") 
COMMENT                             #170=(CFolderPar 
COMMENT                                   (CGroupPar 
COMMENT                                    (CParagraph 1294 (3 #66# 0) 1 2 2 0 194) 
COMMENT                                    (CObjectList 
COMMENT                                     #171=(CLinePar 
COMMENT                                           (CParagraph 0 (0 0) 1 2 3 0 180) 
COMMENT                                           "Start: 1294  End: 1330" 1) 
COMMENT                                     #172=(CLinePar 
COMMENT                                           (CParagraph 0 (0 0) 1 2 3 0 180) 
COMMENT                                           "sequencing primer" 1))) "G00398bR7") 
COMMENT                             #173=(CFolderPar 
COMMENT                                   (CGroupPar 
COMMENT                                    (CParagraph 1376 (3 #68# 0) 1 2 2 0 194) 
COMMENT                                    (CObjectList 
COMMENT                                     #174=(CLinePar 
COMMENT                                           (CParagraph 0 (0 0) 1 2 3 0 180) 
COMMENT                                           "Start: 1376  End: 1407" 1) 
COMMENT                                     #175=(CLinePar 
COMMENT                                           (CParagraph 0 (0 0) 1 2 3 0 180) 
COMMENT                                           "sequencing primer" 1))) "G00398bR9") 
COMMENT                             #176=(CFolderPar 
COMMENT                                   (CGroupPar 
COMMENT                                    (CParagraph 1551 (3 #70# 0) 1 2 2 0 194) 
COMMENT                                    (CObjectList 
COMMENT                                     #177=(CLinePar 
COMMENT                                           (CParagraph 0 (0 0) 1 2 3 0 180) 
COMMENT                                           "Start: 1551  End: 1572" 1) 
COMMENT                                     #178=(CLinePar 
COMMENT                                           (CParagraph 0 (0 0) 1 2 3 0 180) 
COMMENT                                           "sequencing primer" 1))) 
COMMENT                                   "G00398BseqF1") 
COMMENT                             #179=(CFolderPar 
COMMENT                                   (CGroupPar 
COMMENT                                    (CParagraph 1695 (3 #48# 0) 1 2 2 0 194) 
COMMENT                                    (CObjectList 
COMMENT                                     #180=(CLinePar 
COMMENT                                           (CParagraph 0 (0 0) 1 2 3 0 180) 
COMMENT                                           "Start: 1695  End: 1737" 1))) 
COMMENT                                   "G00398bR17") 
COMMENT                             #181=(CFolderPar 
COMMENT                                   (CGroupPar 
COMMENT                                    (CParagraph 2047 (3 #49# 0) 1 2 2 0 194) 
COMMENT                                    (CObjectList 
COMMENT                                     #182=(CLinePar 
COMMENT                                           (CParagraph 0 (0 0) 1 2 3 0 180) 
COMMENT                                           "Start: 2047  End: 2088" 1))) 
COMMENT                                   "G00398bF26") 
COMMENT                             #183=(CFolderPar 
COMMENT                                   (CGroupPar 
COMMENT                                    (CParagraph 2261 (3 #50# 0) 1 2 2 0 194) 
COMMENT                                    (CObjectList 
COMMENT                                     #184=(CLinePar 
COMMENT                                           (CParagraph 0 (0 0) 1 2 3 0 180) 
COMMENT                                           "Start: 2261  End: 2304" 1))) 
COMMENT                                   "G00398cR3"))) "Primer (11 total)") 
COMMENT                     #185=(CFolderPar 
COMMENT                           (CGroupPar (CParagraph 30 (7 30 0) 1 1 1 0 178) 
COMMENT                            (CObjectList 
COMMENT                             #186=(CFolderPar 
COMMENT                                   (CGroupPar 
COMMENT                                    (CParagraph 1013 (3 #31# 0) 1 2 2 0 194) 
COMMENT                                    (CObjectList 
COMMENT                                     #187=(CLinePar 
COMMENT                                           (CParagraph 0 (0 0) 1 2 3 0 180) 
COMMENT                                           "Start: 1013  End: 1086 (Complementary)" 
COMMENT                                           1) 
COMMENT                                     #188=(CLinePar 
COMMENT                                           (CParagraph 0 (0 0) 1 2 3 0 180) 
COMMENT                                           "hybrid promoter operator P(LtetO-1)" 
COMMENT                                           1) 
COMMENT                                     #189=(CLinePar 
COMMENT                                           (CParagraph 0 (0 0) 1 2 3 0 180) 
COMMENT                                           "Original Location Description:" 1) 
COMMENT                                     #190=(CLinePar 
COMMENT                                           (CParagraph 0 (0 0) 1 2 3 0 180) 
COMMENT                                           "   complement(1057..1130)" 1))) "P1") 
COMMENT                             #191=(CFolderPar 
COMMENT                                   (CGroupPar 
COMMENT                                    (CParagraph 1318 (3 #44# 0) 1 2 2 0 194) 
COMMENT                                    (CObjectList 
COMMENT                                     #192=(CLinePar 
COMMENT                                           (CParagraph 0 (0 0) 1 2 3 0 180) 
COMMENT                                           "Start: 1318  End: 1397" 1) 
COMMENT                                     #193=(CLinePar 
COMMENT                                           (CParagraph 0 (0 0) 1 2 3 0 180) 
COMMENT                                           "Lutz & Bujard P(LlacO-1)" 1) 
COMMENT                                     #194=(CLinePar 
COMMENT                                           (CParagraph 0 (0 0) 1 2 3 0 180) 
COMMENT                                           "Original Location Description:" 1) 
COMMENT                                     #195=(CLinePar 
COMMENT                                           (CParagraph 0 (0 0) 1 2 3 0 180) 
COMMENT                                           "   1362..1441" 1))) "P2") 
COMMENT                             #196=(CFolderPar 
COMMENT                                   (CGroupPar 
COMMENT                                    (CParagraph 3353 (3 #45# 0) 1 2 2 0 194) 
COMMENT                                    (CObjectList 
COMMENT                                     #197=(CLinePar 
COMMENT                                           (CParagraph 0 (0 0) 1 2 3 0 180) 
COMMENT                                           "Start: 3353  End: 3455 (Complementary)" 
COMMENT                                           1) 
COMMENT                                     #198=(CLinePar 
COMMENT                                           (CParagraph 0 (0 0) 1 2 3 0 180) 
COMMENT                                           "p(lac/ara-1)" 1) 
COMMENT                                     #199=(CLinePar 
COMMENT                                           (CParagraph 0 (0 0) 1 2 3 0 180) 
COMMENT                                           "Original Location Description:" 1) 
COMMENT                                     #200=(CLinePar 
COMMENT                                           (CParagraph 0 (0 0) 1 2 3 0 180) 
COMMENT                                           "   complement(3208..3310)" 1))) "P3"))) 
COMMENT                           "Promoter Prokaryotic (3 total)") 
COMMENT                     #201=(CFolderPar 
COMMENT                           (CGroupPar (CParagraph 31 (7 31 0) 1 1 1 0 178) 
COMMENT                            (CObjectList 
COMMENT                             #202=(CFolderPar 
COMMENT                                   (CGroupPar 
COMMENT                                    (CParagraph 1043 (3 #30# 0) 1 2 2 0 194) 
COMMENT                                    (CObjectList 
COMMENT                                     #203=(CLinePar 
COMMENT                                           (CParagraph 0 (0 0) 1 2 3 0 180) 
COMMENT                                           "Start: 1043  End: 1061 (Complementary)" 
COMMENT                                           1) 
COMMENT                                     #204=(CLinePar 
COMMENT                                           (CParagraph 0 (0 0) 1 2 3 0 180) 
COMMENT                                           "Original Location Description:" 1) 
COMMENT                                     #205=(CLinePar 
COMMENT                                           (CParagraph 0 (0 0) 1 2 3 0 180) 
COMMENT                                           "   complement(1087..1105)" 1))) 
COMMENT                                   "tetO2") 
COMMENT                             #206=(CFolderPar 
COMMENT                                   (CGroupPar 
COMMENT                                    (CParagraph 1068 (3 #29# 0) 1 2 2 0 194) 
COMMENT                                    (CObjectList 
COMMENT                                     #207=(CLinePar 
COMMENT                                           (CParagraph 0 (0 0) 1 2 3 0 180) 
COMMENT                                           "Start: 1068  End: 1086 (Complementary)" 
COMMENT                                           1) 
COMMENT                                     #208=(CLinePar 
COMMENT                                           (CParagraph 0 (0 0) 1 2 3 0 180) 
COMMENT                                           "Original Location Description:" 1) 
COMMENT                                     #209=(CLinePar 
COMMENT                                           (CParagraph 0 (0 0) 1 2 3 0 180) 
COMMENT                                           "   complement(1112..1130)" 1))) 
COMMENT                                   "tetO2") 
COMMENT                             #210=(CFolderPar 
COMMENT                                   (CGroupPar 
COMMENT                                    (CParagraph 3355 (3 #43# 0) 1 2 2 0 194) 
COMMENT                                    (CObjectList 
COMMENT                                     #211=(CLinePar 
COMMENT                                           (CParagraph 0 (0 0) 1 2 3 0 180) 
COMMENT                                           "Start: 3355  End: 3381 (Complementary)" 
COMMENT                                           1) 
COMMENT                                     #212=(CLinePar 
COMMENT                                           (CParagraph 0 (0 0) 1 2 3 0 180) 
COMMENT                                           "Original Location Description:" 1) 
COMMENT                                     #213=(CLinePar 
COMMENT                                           (CParagraph 0 (0 0) 1 2 3 0 180) 
COMMENT                                           "   complement(3210..3236)" 1))) 
COMMENT                                   "lacO1") 
COMMENT                             #214=(CFolderPar 
COMMENT                                   (CGroupPar 
COMMENT                                    (CParagraph 3421 (3 #40# 0) 1 2 2 0 194) 
COMMENT                                    (CObjectList 
COMMENT                                     #215=(CLinePar 
COMMENT                                           (CParagraph 0 (0 0) 1 2 3 0 180) 
COMMENT                                           "Start: 3421  End: 3432 (Complementary)" 
COMMENT                                           1) 
COMMENT                                     #216=(CLinePar 
COMMENT                                           (CParagraph 0 (0 0) 1 2 3 0 180) 
COMMENT                                           "Original Location Description:" 1) 
COMMENT                                     #217=(CLinePar 
COMMENT                                           (CParagraph 0 (0 0) 1 2 3 0 180) 
COMMENT                                           "   complement(3276..3287)" 1))) 
COMMENT                                   "ara2") 
COMMENT                             #218=(CFolderPar 
COMMENT                                   (CGroupPar 
COMMENT                                    (CParagraph 3436 (3 #39# 0) 1 2 2 0 194) 
COMMENT                                    (CObjectList 
COMMENT                                     #219=(CLinePar 
COMMENT                                           (CParagraph 0 (0 0) 1 2 3 0 180) 
COMMENT                                           "Start: 3436  End: 3455 (Complementary)" 
COMMENT                                           1) 
COMMENT                                     #220=(CLinePar 
COMMENT                                           (CParagraph 0 (0 0) 1 2 3 0 180) 
COMMENT                                           "Original Location Description:" 1) 
COMMENT                                     #221=(CLinePar 
COMMENT                                           (CParagraph 0 (0 0) 1 2 3 0 180) 
COMMENT                                           "   complement(3291..3310)" 1))) 
COMMENT                                   "ara1"))) "Protein Binding Site (5 total)") 
COMMENT                     #222=(CFolderPar 
COMMENT                           (CGroupPar (CParagraph 32 (7 32 0) 1 1 1 0 178) 
COMMENT                            (CObjectList 
COMMENT                             #223=(CFolderPar 
COMMENT                                   (CGroupPar 
COMMENT                                    (CParagraph 977 (3 #32# 0) 1 2 2 0 194) 
COMMENT                                    (CObjectList 
COMMENT                                     #224=(CLinePar 
COMMENT                                           (CParagraph 0 (0 0) 1 2 3 0 180) 
COMMENT                                           "Start: 977   End: 996  (Complementary)" 
COMMENT                                           1) 
COMMENT                                     #225=(CLinePar 
COMMENT                                           (CParagraph 0 (0 0) 1 2 3 0 180) 
COMMENT                                           "Ringquist et al 1992" 1) 
COMMENT                                     #226=(CLinePar 
COMMENT                                           (CParagraph 0 (0 0) 1 2 3 0 180) 
COMMENT                                           "Original Location Description:" 1) 
COMMENT                                     #227=(CLinePar 
COMMENT                                           (CParagraph 0 (0 0) 1 2 3 0 180) 
COMMENT                                           "   complement(1021..1040)" 1))) 
COMMENT                                   "SD8") 
COMMENT                             #228=(CFolderPar 
COMMENT                                   (CGroupPar 
COMMENT                                    (CParagraph 1414 (3 #38# 0) 1 2 2 0 194) 
COMMENT                                    (CObjectList 
COMMENT                                     #229=(CLinePar 
COMMENT                                           (CParagraph 0 (0 0) 1 2 3 0 180) 
COMMENT                                           "Start: 1414  End: 1433" 1) 
COMMENT                                     #230=(CLinePar 
COMMENT                                           (CParagraph 0 (0 0) 1 2 3 0 180) 
COMMENT                                           "Ringquist et al 1992" 1) 
COMMENT                                     #231=(CLinePar 
COMMENT                                           (CParagraph 0 (0 0) 1 2 3 0 180) 
COMMENT                                           "Original Location Description:" 1) 
COMMENT                                     #232=(CLinePar 
COMMENT                                           (CParagraph 0 (0 0) 1 2 3 0 180) 
COMMENT                                           "   1458..1477" 1))) "SD8") 
COMMENT                             #233=(CFolderPar 
COMMENT                                   (CGroupPar 
COMMENT                                    (CParagraph 3295 (3 #53# 0) 1 2 2 0 194) 
COMMENT                                    (CObjectList 
COMMENT                                     #234=(CLinePar 
COMMENT                                           (CParagraph 0 (0 0) 1 2 3 0 180) 
COMMENT                                           "Start: 3295  End: 3336 (Complementary)" 
COMMENT                                           1) 
COMMENT                                     #235=(CLinePar 
COMMENT                                           (CParagraph 0 (0 0) 1 2 3 0 180) 
COMMENT                                           "from Ollis et al 1990" 1))) "t7g10") 
COMMENT                             #236=(CFolderPar 
COMMENT                                   (CGroupPar 
COMMENT                                    (CParagraph 3303 (3 #54# 0) 1 2 2 0 194) 
COMMENT                                    (CObjectList 
COMMENT                                     #237=(CLinePar 
COMMENT                                           (CParagraph 0 (0 0) 1 2 3 0 180) 
COMMENT                                           "Start: 3303  End: 3308 (Complementary)" 
COMMENT                                           1))) "SD"))) "RBS (4 total)") 
COMMENT                     #238=(CFolderPar 
COMMENT                           (CGroupPar (CParagraph 33 (7 33 0) 1 1 1 0 178) 
COMMENT                            (CObjectList 
COMMENT                             #239=(CFolderPar 
COMMENT                                   (CGroupPar 
COMMENT                                    (CParagraph 4654 (3 #23# 0) 1 2 2 0 194) 
COMMENT                                    (CObjectList 
COMMENT                                     #240=(CLinePar 
COMMENT                                           (CParagraph 0 (0 0) 1 2 3 0 180) 
COMMENT                                           "Start: 4654  End: 6806 (Complementary)" 
COMMENT                                           1) 
COMMENT                                     #241=(CLinePar 
COMMENT                                           (CParagraph 0 (0 0) 1 2 3 0 180) 
COMMENT                                           "Original Location Description:" 1) 
COMMENT                                     #242=(CLinePar 
COMMENT                                           (CParagraph 0 (0 0) 1 2 3 0 180) 
COMMENT                                           "   907..3059" 1))) "SC101 Origin"))) 
COMMENT                           "Replication Origin (1 total)") 
COMMENT                     #243=(CFolderPar 
COMMENT                           (CGroupPar (CParagraph 43 (7 43 0) 1 1 1 0 178) 
COMMENT                            (CObjectList 
COMMENT                             #244=(CFolderPar 
COMMENT                                   (CGroupPar 
COMMENT                                    (CParagraph 19 (3 #25# 0) 1 2 2 0 194) 
COMMENT                                    (CObjectList 
COMMENT                                     #245=(CLinePar 
COMMENT                                           (CParagraph 0 (0 0) 1 2 3 0 180) 
COMMENT                                           "Start: 19    End: 64  " 1) 
COMMENT                                     #246=(CLinePar 
COMMENT                                           (CParagraph 0 (0 0) 1 2 3 0 180) 
COMMENT                                           "NO IN DIRECT DATA BUT PROBABLY GOOD" 
COMMENT                                           1) 
COMMENT                                     #247=(CLinePar 
COMMENT                                           (CParagraph 0 (0 0) 1 2 3 0 180) 
COMMENT                                           "Original Location Description:" 1) 
COMMENT                                     #248=(CLinePar 
COMMENT                                           (CParagraph 0 (0 0) 1 2 3 0 180) 
COMMENT                                           "   63..108" 1))) "RNAI") 
COMMENT                             #249=(CFolderPar 
COMMENT                                   (CGroupPar 
COMMENT                                    (CParagraph 65 (3 #26# 0) 1 2 2 0 194) 
COMMENT                                    (CObjectList 
COMMENT                                     #250=(CLinePar 
COMMENT                                           (CParagraph 0 (0 0) 1 2 3 0 180) 
COMMENT                                           "Start: 65    End: 238  (Complementary)" 
COMMENT                                           1) 
COMMENT                                     #251=(CLinePar 
COMMENT                                           (CParagraph 0 (0 0) 1 2 3 0 180) 
COMMENT                                           "mutated to remove restriction sites, Zuker kcal/mol and Thermal Tm unaffected" 
COMMENT                                           1) 
COMMENT                                     #252=(CLinePar 
COMMENT                                           (CParagraph 0 (0 0) 1 2 3 0 180) 
COMMENT                                           "Original Location Description:" 1) 
COMMENT                                     #253=(CLinePar 
COMMENT                                           (CParagraph 0 (0 0) 1 2 3 0 180) 
COMMENT                                           "   complement(109..282)" 1))) 
COMMENT                                   "TSAL2") 
COMMENT                             #254=(CFolderPar 
COMMENT                                   (CGroupPar 
COMMENT                                    (CParagraph 2166 (3 #36# 0) 1 2 2 0 194) 
COMMENT                                    (CObjectList 
COMMENT                                     #255=(CLinePar 
COMMENT                                           (CParagraph 0 (0 0) 1 2 3 0 180) 
COMMENT                                           "Start: 2166  End: 2288" 1) 
COMMENT                                     #256=(CLinePar 
COMMENT                                           (CParagraph 0 (0 0) 1 2 3 0 180) 
COMMENT                                           "Original Location Description:" 1) 
COMMENT                                     #257=(CLinePar 
COMMENT                                           (CParagraph 0 (0 0) 1 2 3 0 180) 
COMMENT                                           "   2210..2332" 1))) "TR2-17") 
COMMENT                             #258=(CFolderPar 
COMMENT                                   (CGroupPar 
COMMENT                                    (CParagraph 2289 (3 #37# 0) 1 2 2 0 194) 
COMMENT                                    (CObjectList 
COMMENT                                     #259=(CLinePar 
COMMENT                                           (CParagraph 0 (0 0) 1 2 3 0 180) 
COMMENT                                           "Start: 2289  End: 2365" 1) 
COMMENT                                     #260=(CLinePar 
COMMENT                                           (CParagraph 0 (0 0) 1 2 3 0 180) 
COMMENT                                           "put adjacent to a stop codon (on left), may have a putative promoter on right" 
COMMENT                                           1) 
COMMENT                                     #261=(CLinePar 
COMMENT                                           (CParagraph 0 (0 0) 1 2 3 0 180) 
COMMENT                                           "Original Location Description:" 1) 
COMMENT                                     #262=(CLinePar 
COMMENT                                           (CParagraph 0 (0 0) 1 2 3 0 180) 
COMMENT                                           "   2333..2409" 1))) "TL17") 
COMMENT                             #263=(CFolderPar 
COMMENT                                   (CGroupPar 
COMMENT                                    (CParagraph 2378 (3 #72# 0) 1 2 2 0 194) 
COMMENT                                    (CObjectList 
COMMENT                                     #264=(CLinePar 
COMMENT                                           (CParagraph 0 (0 0) 1 2 3 0 180) 
COMMENT                                           "Start: 2378  End: 2430" 1) 
COMMENT                                     #265=(CLinePar 
COMMENT                                           (CParagraph 0 (0 0) 1 2 3 0 180) 
COMMENT                                           "BIDIRECTIONAL terminator" 1) 
COMMENT                                     #266=(CLinePar 
COMMENT                                           (CParagraph 0 (0 0) 1 2 3 0 180) 
COMMENT                                           "Original Location Description:" 1) 
COMMENT                                     #267=(CLinePar 
COMMENT                                           (CParagraph 0 (0 0) 1 2 3 0 180) 
COMMENT                                           "   2422..2474" 1))) "BS7") 
COMMENT                             #268=(CFolderPar 
COMMENT                                   (CGroupPar 
COMMENT                                    (CParagraph 2451 (3 #57# 0) 1 2 2 0 194) 
COMMENT                                    (CObjectList 
COMMENT                                     #269=(CLinePar 
COMMENT                                           (CParagraph 0 (0 0) 1 2 3 0 180) 
COMMENT                                           "Start: 2451  End: 2577 (Complementary)" 
COMMENT                                           1) 
COMMENT                                     #270=(CLinePar 
COMMENT                                           (CParagraph 0 (0 0) 1 2 3 0 180) 
COMMENT                                           "double terminator BBa_B0015 from biobricks" 
COMMENT                                           1))) "T7TE+") 
COMMENT                             #271=(CFolderPar 
COMMENT                                   (CGroupPar 
COMMENT                                    (CParagraph 4501 (3 #22# 0) 1 2 2 0 194) 
COMMENT                                    (CObjectList 
COMMENT                                     #272=(CLinePar 
COMMENT                                           (CParagraph 0 (0 0) 1 2 3 0 180) 
COMMENT                                           "Start: 4501  End: 4616 (Complementary)" 
COMMENT                                           1) 
COMMENT                                     #273=(CLinePar 
COMMENT                                           (CParagraph 0 (0 0) 1 2 3 0 180) 
COMMENT                                           "Original Location Description:" 1) 
COMMENT                                     #274=(CLinePar 
COMMENT                                           (CParagraph 0 (0 0) 1 2 3 0 180) 
COMMENT                                           "   3097..3212" 1))) 
COMMENT                                   "NOT SC101 Origin"))) "Terminator (7 total)") 
COMMENT                     #275=(CFolderPar 
COMMENT                           (CGroupPar (CParagraph 47 (7 47 0) 1 1 1 0 178) 
COMMENT                            (CObjectList 
COMMENT                             #276=(CFolderPar 
COMMENT                                   (CGroupPar 
COMMENT                                    (CParagraph 1039 (3 #27# 0) 1 2 2 0 194) 
COMMENT                                    (CObjectList 
COMMENT                                     #277=(CLinePar 
COMMENT                                           (CParagraph 0 (0 0) 1 2 3 0 180) 
COMMENT                                           "Start: 1039  End: 1044 (Complementary)" 
COMMENT                                           1) 
COMMENT                                     #278=(CLinePar 
COMMENT                                           (CParagraph 0 (0 0) 1 2 3 0 180) 
COMMENT                                           "-10 of Promoter" 1) 
COMMENT                                     #279=(CLinePar 
COMMENT                                           (CParagraph 0 (0 0) 1 2 3 0 180) 
COMMENT                                           "Original Location Description:" 1) 
COMMENT                                     #280=(CLinePar 
COMMENT                                           (CParagraph 0 (0 0) 1 2 3 0 180) 
COMMENT                                           "   complement(1083..1088)" 1))) 
COMMENT                                   "-10") 
COMMENT                             #281=(CFolderPar 
COMMENT                                   (CGroupPar 
COMMENT                                    (CParagraph 1365 (3 #35# 0) 1 2 2 0 194) 
COMMENT                                    (CObjectList 
COMMENT                                     #282=(CLinePar 
COMMENT                                           (CParagraph 0 (0 0) 1 2 3 0 180) 
COMMENT                                           "Start: 1365  End: 1370" 1) 
COMMENT                                     #283=(CLinePar 
COMMENT                                           (CParagraph 0 (0 0) 1 2 3 0 180) 
COMMENT                                           "Original Location Description:" 1) 
COMMENT                                     #284=(CLinePar 
COMMENT                                           (CParagraph 0 (0 0) 1 2 3 0 180) 
COMMENT                                           "   1409..1414" 1))) "-10") 
COMMENT                             #285=(CFolderPar 
COMMENT                                   (CGroupPar 
COMMENT                                    (CParagraph 3389 (3 #42# 0) 1 2 2 0 194) 
COMMENT                                    (CObjectList 
COMMENT                                     #286=(CLinePar 
COMMENT                                           (CParagraph 0 (0 0) 1 2 3 0 180) 
COMMENT                                           "Start: 3389  End: 3394 (Complementary)" 
COMMENT                                           1) 
COMMENT                                     #287=(CLinePar 
COMMENT                                           (CParagraph 0 (0 0) 1 2 3 0 180) 
COMMENT                                           "Original Location Description:" 1) 
COMMENT                                     #288=(CLinePar 
COMMENT                                           (CParagraph 0 (0 0) 1 2 3 0 180) 
COMMENT                                           "   complement(3244..3249)" 1))) 
COMMENT                                   "-10"))) "-10 Signal (3 total)") 
COMMENT                     #289=(CFolderPar 
COMMENT                           (CGroupPar (CParagraph 48 (7 48 0) 1 1 1 0 178) 
COMMENT                            (CObjectList 
COMMENT                             #290=(CFolderPar 
COMMENT                                   (CGroupPar 
COMMENT                                    (CParagraph 1062 (3 #28# 0) 1 2 2 0 194) 
COMMENT                                    (CObjectList 
COMMENT                                     #291=(CLinePar 
COMMENT                                           (CParagraph 0 (0 0) 1 2 3 0 180) 
COMMENT                                           "Start: 1062  End: 1067 (Complementary)" 
COMMENT                                           1) 
COMMENT                                     #292=(CLinePar 
COMMENT                                           (CParagraph 0 (0 0) 1 2 3 0 180) 
COMMENT                                           "-33 of promoter" 1) 
COMMENT                                     #293=(CLinePar 
COMMENT                                           (CParagraph 0 (0 0) 1 2 3 0 180) 
COMMENT                                           "Original Location Description:" 1) 
COMMENT                                     #294=(CLinePar 
COMMENT                                           (CParagraph 0 (0 0) 1 2 3 0 180) 
COMMENT                                           "   complement(1106..1111)" 1))) 
COMMENT                                   "-33") 
COMMENT                             #295=(CFolderPar 
COMMENT                                   (CGroupPar 
COMMENT                                    (CParagraph 1342 (3 #34# 0) 1 2 2 0 194) 
COMMENT                                    (CObjectList 
COMMENT                                     #296=(CLinePar 
COMMENT                                           (CParagraph 0 (0 0) 1 2 3 0 180) 
COMMENT                                           "Start: 1342  End: 1347" 1) 
COMMENT                                     #297=(CLinePar 
COMMENT                                           (CParagraph 0 (0 0) 1 2 3 0 180) 
COMMENT                                           "Original Location Description:" 1) 
COMMENT                                     #298=(CLinePar 
COMMENT                                           (CParagraph 0 (0 0) 1 2 3 0 180) 
COMMENT                                           "   1386..1391" 1))) "-33") 
COMMENT                             #299=(CFolderPar 
COMMENT                                   (CGroupPar 
COMMENT                                    (CParagraph 3413 (3 #41# 0) 1 2 2 0 194) 
COMMENT                                    (CObjectList 
COMMENT                                     #300=(CLinePar 
COMMENT                                           (CParagraph 0 (0 0) 1 2 3 0 180) 
COMMENT                                           "Start: 3413  End: 3418 (Complementary)" 
COMMENT                                           1) 
COMMENT                                     #301=(CLinePar 
COMMENT                                           (CParagraph 0 (0 0) 1 2 3 0 180) 
COMMENT                                           "Original Location Description:" 1) 
COMMENT                                     #302=(CLinePar 
COMMENT                                           (CParagraph 0 (0 0) 1 2 3 0 180) 
COMMENT                                           "   complement(3268..3273)" 1))) 
COMMENT                                   "-33"))) "-35 Signal (3 total)") 
COMMENT                     #303=(CFolderPar 
COMMENT                           (CGroupPar (CParagraph 50 (7 50 0) 1 1 1 0 178) 
COMMENT                            (CObjectList 
COMMENT                             #304=(CFolderPar 
COMMENT                                   (CGroupPar 
COMMENT                                    (CParagraph 2431 (3 #52# 0) 1 2 2 0 194) 
COMMENT                                    (CObjectList 
COMMENT                                     #305=(CLinePar 
COMMENT                                           (CParagraph 0 (0 0) 1 2 3 0 180) 
COMMENT                                           "Start: 2431  End: 2583 (Complementary)" 
COMMENT                                           1) 
COMMENT                                     #306=(CLinePar 
COMMENT                                           (CParagraph 0 (0 0) 1 2 3 0 180) 
COMMENT                                           "modifications included in base price" 
COMMENT                                           1))) "UTR"))) "3' UTR (1 total)") 
COMMENT                     #307=(CFolderPar 
COMMENT                           (CGroupPar (CParagraph 52 (7 52 0) 1 1 1 0 178) 
COMMENT                            (CObjectList 
COMMENT                             #308=(CFolderPar 
COMMENT                                   (CGroupPar 
COMMENT                                    (CParagraph 977 (3 #33# 0) 1 2 2 0 194) 
COMMENT                                    (CObjectList 
COMMENT                                     #309=(CLinePar 
COMMENT                                           (CParagraph 0 (0 0) 1 2 3 0 180) 
COMMENT                                           "Start: 977   End: 1032 (Complementary)" 
COMMENT                                           1) 
COMMENT                                     #310=(CLinePar 
COMMENT                                           (CParagraph 0 (0 0) 1 2 3 0 180) 
COMMENT                                           "Original Location Description:" 1) 
COMMENT                                     #311=(CLinePar 
COMMENT                                           (CParagraph 0 (0 0) 1 2 3 0 180) 
COMMENT                                           "   complement(1021..1076)" 1))) 
COMMENT                                   "UTR"))) "5' UTR (1 total)") 
COMMENT                     #312=(CFolderPar 
COMMENT                           (CGroupPar (CParagraph 62 (7 62 0) 1 1 1 0 178) 
COMMENT                            (CObjectList 
COMMENT                             #313=(CFolderPar 
COMMENT                                   (CGroupPar 
COMMENT                                    (CParagraph 235 (3 #58# 0) 1 2 2 0 194) 
COMMENT                                    (CObjectList 
COMMENT                                     #314=(CLinePar 
COMMENT                                           (CParagraph 0 (0 0) 1 2 3 0 180) 
COMMENT                                           "Start: 235   End: 238  (Complementary)" 
COMMENT                                           1) 
COMMENT                                     #315=(CLinePar 
COMMENT                                           (CParagraph 0 (0 0) 1 2 3 0 180) 
COMMENT                                           "the site of the BbsI restriction enzyme cut site" 
COMMENT                                           1) 
COMMENT                                     #316=(CLinePar 
COMMENT                                           (CParagraph 0 (0 0) 1 2 3 0 180) 
COMMENT                                           "Original Location Description:" 1) 
COMMENT                                     #317=(CLinePar 
COMMENT                                           (CParagraph 0 (0 0) 1 2 3 0 180) 
COMMENT                                           "   complement(279..282)" 1))) 
COMMENT                                   "BbsI-cut") 
COMMENT                             #318=(CFolderPar 
COMMENT                                   (CGroupPar 
COMMENT                                    (CParagraph 917 (3 #61# 0) 1 2 2 0 194) 
COMMENT                                    (CObjectList 
COMMENT                                     #319=(CLinePar 
COMMENT                                           (CParagraph 0 (0 0) 1 2 3 0 180) 
COMMENT                                           "Start: 917   End: 917 " 1) 
COMMENT                                     #320=(CLinePar 
COMMENT                                           (CParagraph 0 (0 0) 1 2 3 0 180) 
COMMENT                                           "silent mutation to remove restriction site" 
COMMENT                                           1) 
COMMENT                                     #321=(CLinePar 
COMMENT                                           (CParagraph 0 (0 0) 1 2 3 0 180) 
COMMENT                                           "Original Location Description:" 1) 
COMMENT                                     #322=(CLinePar 
COMMENT                                           (CParagraph 0 (0 0) 1 2 3 0 180) 
COMMENT                                           "   961..961" 1))) "G->A") 
COMMENT                             #323=(CFolderPar 
COMMENT                                   (CGroupPar 
COMMENT                                    (CParagraph 2173 (3 #71# 0) 1 2 2 0 194) 
COMMENT                                    (CObjectList 
COMMENT                                     #324=(CLinePar 
COMMENT                                           (CParagraph 0 (0 0) 1 2 3 0 180) 
COMMENT                                           "Start: 2173  End: 2173 (Complementary)" 
COMMENT                                           1) 
COMMENT                                     #325=(CLinePar 
COMMENT                                           (CParagraph 0 (0 0) 1 2 3 0 180) 
COMMENT                                           "silent mutation" 1) 
COMMENT                                     #326=(CLinePar 
COMMENT                                           (CParagraph 0 (0 0) 1 2 3 0 180) 
COMMENT                                           "Original Location Description:" 1) 
COMMENT                                     #327=(CLinePar 
COMMENT                                           (CParagraph 0 (0 0) 1 2 3 0 180) 
COMMENT                                           "   complement(2217..2217)" 1))) 
COMMENT                                   "C->T") 
COMMENT                             #328=(CFolderPar 
COMMENT                                   (CGroupPar 
COMMENT                                    (CParagraph 2279 (3 #46# 0) 1 2 2 0 194) 
COMMENT                                    (CObjectList 
COMMENT                                     #329=(CLinePar 
COMMENT                                           (CParagraph 0 (0 0) 1 2 3 0 180) 
COMMENT                                           "Start: 2279  End: 2279 (Complementary)" 
COMMENT                                           1) 
COMMENT                                     #330=(CLinePar 
COMMENT                                           (CParagraph 0 (0 0) 1 2 3 0 180) 
COMMENT                                           "to remove restriction site" 1) 
COMMENT                                     #331=(CLinePar 
COMMENT                                           (CParagraph 0 (0 0) 1 2 3 0 180) 
COMMENT                                           "Original Location Description:" 1) 
COMMENT                                     #332=(CLinePar 
COMMENT                                           (CParagraph 0 (0 0) 1 2 3 0 180) 
COMMENT                                           "   complement(2323..2323)" 1))) 
COMMENT                                   "C->G") 
COMMENT                             #333=(CFolderPar 
COMMENT                                   (CGroupPar 
COMMENT                                    (CParagraph 2866 (3 #55# 0) 1 2 2 0 194) 
COMMENT                                    (CObjectList 
COMMENT                                     #334=(CLinePar 
COMMENT                                           (CParagraph 0 (0 0) 1 2 3 0 180) 
COMMENT                                           "Start: 2866  End: 2866 (Complementary)" 
COMMENT                                           1) 
COMMENT                                     #335=(CLinePar 
COMMENT                                           (CParagraph 0 (0 0) 1 2 3 0 180) 
COMMENT                                           "removes BbsI site, very important" 1))) 
COMMENT                                   "G->A") 
COMMENT                             #336=(CFolderPar 
COMMENT                                   (CGroupPar 
COMMENT                                    (CParagraph 3067 (3 #56# 0) 1 2 2 0 194) 
COMMENT                                    (CObjectList 
COMMENT                                     #337=(CLinePar 
COMMENT                                           (CParagraph 0 (0 0) 1 2 3 0 180) 
COMMENT                                           "Start: 3067  End: 3067 (Complementary)" 
COMMENT                                           1) 
COMMENT                                     #338=(CLinePar 
COMMENT                                           (CParagraph 0 (0 0) 1 2 3 0 180) 
COMMENT                                           "removes HindIII site, slightly lower priority" 
COMMENT                                           1))) "T->G"))) "Mutation (6 total)"))) 
COMMENT                   "Feature Map") 
COMMENT              #339=(CFolderPar 
COMMENT                    (CGroupPar (CParagraph 13 (0 0) 1 1 0 0 178) 
COMMENT                     (CObjectList 
COMMENT                      #340=(CRSFolderPar 
COMMENT                            (CFolderPar 
COMMENT                             (CGroupPar (CParagraph 26617408 (8 0) 1 1 1 0 178) 
COMMENT                              (CObjectList)) "ApaLI: 0 sites") 1 5 "GTGCAC" 
COMMENT                            "CACGTG") 
COMMENT                      #341=(CRSFolderPar 
COMMENT                            (CFolderPar 
COMMENT                             (CGroupPar (CParagraph 26716576 (8 0) 1 1 1 0 178) 
COMMENT                              (CObjectList 
COMMENT                               #342=(CGroupPar 
COMMENT                                     (CParagraph 0 (10 #14# 0) 1 2 2 0 180) 
COMMENT                                     (CObjectList 
COMMENT                                      #343=(CLinePar 
COMMENT                                            (CParagraph 0 (1 #14# 1) 1 2 2 0 191) 
COMMENT                                            " N1: 1197 " 1))))) "AscI: 1 site") 
COMMENT                            2 6 "GGCGCGCC" "CCGCGCGG") 
COMMENT                      #344=(CRSFolderPar 
COMMENT                            (CFolderPar 
COMMENT                             (CGroupPar (CParagraph 26617488 (8 0) 1 1 1 0 178) 
COMMENT                              (CObjectList 
COMMENT                               #345=(CGroupPar 
COMMENT                                     (CParagraph 0 (10 #1# 0) 1 2 2 0 180) 
COMMENT                                     (CObjectList 
COMMENT                                      #346=(CLinePar 
COMMENT                                            (CParagraph 0 (1 #1# 1) 1 2 2 0 191) 
COMMENT                                            " N1: 1310 " 1) 
COMMENT                                      #347=(CLinePar 
COMMENT                                            (CParagraph 0 (1 #1# 2) 1 2 2 0 191) 
COMMENT                                            " N2: 3462 " 1) 
COMMENT                                      #348=(CLinePar 
COMMENT                                            (CParagraph 0 (1 #1# 3) 1 2 2 0 191) 
COMMENT                                            " N3: 4984 " 1))))) "AvaI: 3 sites") 
COMMENT                            1 5 "CYCGRG" "GRGCYC") 
COMMENT                      #349=(CRSFolderPar 
COMMENT                            (CFolderPar 
COMMENT                             (CGroupPar (CParagraph 26716496 (8 0) 1 1 1 0 178) 
COMMENT                              (CObjectList 
COMMENT                               #350=(CGroupPar 
COMMENT                                     (CParagraph 0 (10 #15# 0) 1 2 2 0 180) 
COMMENT                                     (CObjectList 
COMMENT                                      #351=(CLinePar 
COMMENT                                            (CParagraph 0 (1 #15# 1) 1 2 2 0 191) 
COMMENT                                            " N1: 3348 " 1))))) "AvrII: 1 site") 
COMMENT                            1 5 "CCTAGG" "GGATCC") 
COMMENT                      #352=(CRSFolderPar 
COMMENT                            (CFolderPar 
COMMENT                             (CGroupPar (CParagraph 26617568 (8 0) 1 1 1 0 178) 
COMMENT                              (CObjectList 
COMMENT                               #353=(CGroupPar 
COMMENT                                     (CParagraph 0 (10 #2# 0) 1 2 2 0 180) 
COMMENT                                     (CObjectList 
COMMENT                                      #354=(CLinePar 
COMMENT                                            (CParagraph 0 (1 #2# 1) 1 2 2 0 191) 
COMMENT                                            " N1: 1401 " 1))))) "BamHI: 1 site") 
COMMENT                            1 5 "GGATCC" "CCTAGG") 
COMMENT                      #355=(CRSFolderPar 
COMMENT                            (CFolderPar 
COMMENT                             (CGroupPar (CParagraph 26714416 (8 0) 1 1 1 0 178) 
COMMENT                              (CObjectList 
COMMENT                               #356=(CGroupPar 
COMMENT                                     (CParagraph 0 (10 #11# 0) 1 2 2 0 180) 
COMMENT                                     (CObjectList 
COMMENT                                      #357=(CLinePar 
COMMENT                                            (CParagraph 0 (1 #11# 1) 1 2 2 0 191) 
COMMENT                                            " N1: 235 (on complementary strand)" 
COMMENT                                            1))))) "BbsI: 1 site") 8 12 
COMMENT                            "GAAGACNNNNNNN" "CTTCTGNNNNNNN") 
COMMENT                      #358=(CRSFolderPar 
COMMENT                            (CFolderPar 
COMMENT                             (CGroupPar (CParagraph 26616928 (8 0) 1 1 1 0 178) 
COMMENT                              (CObjectList 
COMMENT                               #359=(CGroupPar 
COMMENT                                     (CParagraph 0 (10 #12# 0) 1 2 2 0 180) 
COMMENT                                     (CObjectList 
COMMENT                                      #360=(CLinePar 
COMMENT                                            (CParagraph 0 (1 #12# 1) 1 2 2 0 191) 
COMMENT                                            " N1: 1006 " 1) 
COMMENT                                      #361=(CLinePar 
COMMENT                                            (CParagraph 0 (1 #12# 2) 1 2 2 0 191) 
COMMENT                                            " N2: 3651 " 1))))) "BglII: 2 sites") 
COMMENT                            1 5 "AGATCT" "TCTAGA") 
COMMENT                      #362=(CRSFolderPar 
COMMENT                            (CFolderPar 
COMMENT                             (CGroupPar (CParagraph 26716416 (8 0) 1 1 1 0 178) 
COMMENT                              (CObjectList 
COMMENT                               #363=(CGroupPar 
COMMENT                                     (CParagraph 0 (10 #16# 0) 1 2 2 0 180) 
COMMENT                                     (CObjectList 
COMMENT                                      #364=(CLinePar 
COMMENT                                            (CParagraph 0 (1 #16# 1) 1 2 2 0 191) 
COMMENT                                            " N1: 2165 " 1))))) "BsmBI: 1 site") 
COMMENT                            7 11 "CGTCTCNNNNNN" "GCAGAGNNNNNN") 
COMMENT                      #365=(CRSFolderPar 
COMMENT                            (CFolderPar 
COMMENT                             (CGroupPar (CParagraph 26716336 (8 0) 1 1 1 0 178) 
COMMENT                              (CObjectList 
COMMENT                               #366=(CGroupPar 
COMMENT                                     (CParagraph 0 (10 #17# 0) 1 2 2 0 180) 
COMMENT                                     (CObjectList 
COMMENT                                      #367=(CLinePar 
COMMENT                                            (CParagraph 0 (1 #17# 1) 1 2 2 0 191) 
COMMENT                                            " N1: 2590 " 1))))) "BsrGI: 1 site") 
COMMENT                            1 5 "TGTACA" "ACATGT") 
COMMENT                      #368=(CRSFolderPar 
COMMENT                            (CFolderPar 
COMMENT                             (CGroupPar (CParagraph 26617648 (8 0) 1 1 1 0 178) 
COMMENT                              (CObjectList 
COMMENT                               #369=(CGroupPar 
COMMENT                                     (CParagraph 0 (10 #3# 0) 1 2 2 0 180) 
COMMENT                                     (CObjectList 
COMMENT                                      #370=(CLinePar 
COMMENT                                            (CParagraph 0 (1 #3# 1) 1 2 2 0 191) 
COMMENT                                            " N1: 592 " 1))))) "ClaI: 1 site") 2 
COMMENT                            4 "ATCGAT" "TAGCTA") 
COMMENT                      #371=(CRSFolderPar 
COMMENT                            (CFolderPar 
COMMENT                             (CGroupPar (CParagraph 26617728 (8 0) 1 1 1 0 178) 
COMMENT                              (CObjectList)) "EcoRI: 0 sites") 1 5 "GAATTC" 
COMMENT                            "CTTAAG") 
COMMENT                      #372=(CRSFolderPar 
COMMENT                            (CFolderPar 
COMMENT                             (CGroupPar (CParagraph 26617808 (8 0) 1 1 1 0 178) 
COMMENT                              (CObjectList)) "HindIII: 0 sites") 1 5 "AAGCTT" 
COMMENT                            "TTCGAA") 
COMMENT                      #373=(CRSFolderPar 
COMMENT                            (CFolderPar 
COMMENT                             (CGroupPar (CParagraph 26617888 (8 0) 1 1 1 0 178) 
COMMENT                              (CObjectList 
COMMENT                               #374=(CGroupPar 
COMMENT                                     (CParagraph 0 (10 #6# 0) 1 2 2 0 180) 
COMMENT                                     (CObjectList 
COMMENT                                      #375=(CLinePar 
COMMENT                                            (CParagraph 0 (1 #6# 1) 1 2 2 0 191) 
COMMENT                                            " N1: 3292 " 1) 
COMMENT                                      #376=(CLinePar 
COMMENT                                            (CParagraph 0 (1 #6# 2) 1 2 2 0 191) 
COMMENT                                            " N2: 4247 " 1))))) "NcoI: 2 sites") 
COMMENT                            1 5 "CCATGG" "GGTACC") 
COMMENT                      #377=(CRSFolderPar 
COMMENT                            (CFolderPar 
COMMENT                             (CGroupPar (CParagraph 26716256 (8 0) 1 1 1 0 178) 
COMMENT                              (CObjectList 
COMMENT                               #378=(CGroupPar 
COMMENT                                     (CParagraph 0 (10 #18# 0) 1 2 2 0 180) 
COMMENT                                     (CObjectList 
COMMENT                                      #379=(CLinePar 
COMMENT                                            (CParagraph 0 (1 #18# 1) 1 2 2 0 191) 
COMMENT                                            " N1: 3511 " 1))))) "NheI: 1 site") 
COMMENT                            1 5 "GCTAGC" "CGATCG") 
COMMENT                      #380=(CRSFolderPar 
COMMENT                            (CFolderPar 
COMMENT                             (CGroupPar (CParagraph 26617168 (8 0) 1 1 1 0 178) 
COMMENT                              (CObjectList 
COMMENT                               #381=(CGroupPar 
COMMENT                                     (CParagraph 0 (10 #10# 0) 1 2 2 0 180) 
COMMENT                                     (CObjectList 
COMMENT                                      #382=(CLinePar 
COMMENT                                            (CParagraph 0 (1 #10# 1) 1 2 2 0 191) 
COMMENT                                            " N1: 3 " 1))))) "NotI: 1 site") 2 6 
COMMENT                            "GCGGCCGC" "CGCCGGCG") 
COMMENT                      #383=(CRSFolderPar 
COMMENT                            (CFolderPar 
COMMENT                             (CGroupPar (CParagraph 26716176 (8 0) 1 1 1 0 178) 
COMMENT                              (CObjectList 
COMMENT                               #384=(CGroupPar 
COMMENT                                     (CParagraph 0 (10 #19# 0) 1 2 2 0 180) 
COMMENT                                     (CObjectList 
COMMENT                                      #385=(CLinePar 
COMMENT                                            (CParagraph 0 (1 #19# 1) 1 2 2 0 191) 
COMMENT                                            " N1: 2373 " 1))))) "PacI: 1 site") 
COMMENT                            5 3 "TTAATTAA" "AATTAATT") 
COMMENT                      #386=(CRSFolderPar 
COMMENT                            (CFolderPar 
COMMENT                             (CGroupPar (CParagraph 26617968 (8 0) 1 1 1 0 178) 
COMMENT                              (CObjectList 
COMMENT                               #387=(CGroupPar 
COMMENT                                     (CParagraph 0 (10 #7# 0) 1 2 2 0 180) 
COMMENT                                     (CObjectList 
COMMENT                                      #388=(CLinePar 
COMMENT                                            (CParagraph 0 (1 #7# 1) 1 2 2 0 191) 
COMMENT                                            " N1: 2943 " 1) 
COMMENT                                      #389=(CLinePar 
COMMENT                                            (CParagraph 0 (1 #7# 2) 1 2 2 0 191) 
COMMENT                                            " N2: 3868 " 1))))) "PstI: 2 sites") 
COMMENT                            5 1 "CTGCAG" "GACGTC") 
COMMENT                      #390=(CRSFolderPar 
COMMENT                            (CFolderPar 
COMMENT                             (CGroupPar (CParagraph 26617008 (8 0) 1 1 1 0 178) 
COMMENT                              (CObjectList 
COMMENT                               #391=(CGroupPar 
COMMENT                                     (CParagraph 0 (10 #13# 0) 1 2 2 0 180) 
COMMENT                                     (CObjectList 
COMMENT                                      #392=(CLinePar 
COMMENT                                            (CParagraph 0 (1 #13# 1) 1 2 2 0 191) 
COMMENT                                            " N1: 1088 " 1))))) "SalI: 1 site") 
COMMENT                            1 5 "GTCGAC" "CAGCTG") 
COMMENT                      #393=(CRSFolderPar 
COMMENT                            (CFolderPar 
COMMENT                             (CGroupPar (CParagraph 26616848 (8 0) 1 1 1 0 178) 
COMMENT                              (CObjectList 
COMMENT                               #394=(CGroupPar 
COMMENT                                     (CParagraph 0 (10 #8# 0) 1 2 2 0 180) 
COMMENT                                     (CObjectList 
COMMENT                                      #395=(CLinePar 
COMMENT                                            (CParagraph 0 (1 #8# 1) 1 2 2 0 191) 
COMMENT                                            " N1: 3464 " 1))))) "SmaI: 1 site") 
COMMENT                            3 3 "CCCGGG" "GGGCCC") 
COMMENT                      #396=(CRSFolderPar 
COMMENT                            (CFolderPar 
COMMENT                             (CGroupPar (CParagraph 26716096 (8 0) 1 1 1 0 178) 
COMMENT                              (CObjectList 
COMMENT                               #397=(CGroupPar 
COMMENT                                     (CParagraph 0 (10 #20# 0) 1 2 2 0 180) 
COMMENT                                     (CObjectList 
COMMENT                                      #398=(CLinePar 
COMMENT                                            (CParagraph 0 (1 #20# 1) 1 2 2 0 191) 
COMMENT                                            " N1: 1310 " 1))))) "XhoI: 1 site") 
COMMENT                            1 5 "CTCGAG" "GAGCTC") 
COMMENT                      #399=(CRSFolderPar 
COMMENT                            (CFolderPar 
COMMENT                             (CGroupPar (CParagraph 26617088 (8 0) 1 1 1 0 178) 
COMMENT                              (CObjectList 
COMMENT                               #400=(CGroupPar 
COMMENT                                     (CParagraph 0 (10 #9# 0) 1 2 2 0 180) 
COMMENT                                     (CObjectList 
COMMENT                                      #401=(CLinePar 
COMMENT                                            (CParagraph 0 (1 #9# 1) 1 2 2 0 191) 
COMMENT                                            " N1: 3462 " 1))))) "XmaI: 1 site") 
COMMENT                            1 5 "CCCGGG" "GGGCCC"))) "Restriction Map") 
COMMENT              #402=(CFolderPar 
COMMENT                    (CGroupPar (CParagraph 8 (0 0) 1 2 0 0 178) (CObjectList)) 
COMMENT                    "Annotations")))) 
COMMENT       (CGraphView 
COMMENT        (CWStyleSheet 
COMMENT         (CObjectList 
COMMENT          #403=(CWidgetStyle "Annotation" 1 (LOGPEN 0 0 0) 1 0 1 
COMMENT                (LOGFONT 0 0 0 0 400 0 0 0 0 7 48 2 18 "Times New Roman") 0.7 0 
COMMENT                0 0) 
COMMENT          #404=(CWidgetStyle "Uniq RSite Label" 1 (LOGPEN 0 0 0) 1 0 1 
COMMENT                (LOGFONT 0 0 0 0 400 0 0 0 0 7 48 2 18 "Times New Roman") 0.7 0 
COMMENT                1 65535 "@N (@S)" 0) 
COMMENT          #405=(CWidgetStyle "Vanilla" 1 (LOGPEN 0 0 0) 1 1 
COMMENT                (LOGBRUSH 0 16777215 0) 1 
COMMENT                (LOGFONT 0 0 0 0 400 0 0 0 0 7 48 2 18 "Times New Roman") 0.8 0 
COMMENT                0 0) 
COMMENT          #406=(CWidgetStyle "Mark 1" 0 0 1 
COMMENT                (LOGFONT 0 0 0 0 400 0 0 0 2 7 48 2 2 "Windings") 0.7 0 0 0) 
COMMENT          #407=(CWidgetStyle "Motif Label" 1 (LOGPEN 0 0 0) 1 0 1 
COMMENT                (LOGFONT 0 0 0 0 400 0 0 0 0 7 48 2 18 "Times New Roman") 0.7 0 
COMMENT                1 65535 "@N (@S)" 0) 
COMMENT          #408=(CWidgetStyle "RSite Label" 1 (LOGPEN 0 0 0) 1 0 1 
COMMENT                (LOGFONT 0 0 0 0 400 0 0 0 0 7 48 2 18 "Times New Roman") 0.7 0 
COMMENT                1 65535 "@N (@S)" 0) 
COMMENT          #409=(CWidgetStyle "Signal Label" 1 (LOGPEN 0 0 0) 1 0 1 
COMMENT                (LOGFONT 0 0 0 0 400 0 0 0 0 7 48 2 50 "Arial") 0.9 0 1 65535 
COMMENT                "@N" 0) 
COMMENT          #410=(CWidgetStyle "Fragment Label 2" 1 (LOGPEN 0 0 0) 1 0 1 
COMMENT                (LOGFONT 0 0 0 0 400 0 0 0 0 7 48 2 50 "Arial") 0.7 0 1 65535 
COMMENT                "@F bp (molecule @L bp)" 0) 
COMMENT          #411=(CWidgetStyle "Fragment Label 1" 1 (LOGPEN 0 0 0) 1 0 1 
COMMENT                (LOGFONT 0 0 0 0 400 0 0 0 0 7 48 2 50 "Arial") 0.9 0 1 65535 
COMMENT                "Fragment of @N" 0) 
COMMENT          #412=(CWidgetStyle "Molecule Label 2" 1 (LOGPEN 0 0 0) 1 0 1 
COMMENT                (LOGFONT 0 0 0 0 400 0 0 0 0 7 48 2 50 "Arial") 0.7 0 1 65535 
COMMENT                "@L bp" 0) 
COMMENT          #413=(CWidgetStyle "Molecule Label 1" 1 (LOGPEN 0 0 0) 1 0 1 
COMMENT                (LOGFONT 0 0 0 0 400 0 0 0 0 7 48 2 50 "Arial") 0.9 0 1 65535 
COMMENT                "@N" 0) 
COMMENT          #414=(CWidgetStyle "Shape GAP" 1 (LOGPEN 1 0 0) 3 1 
COMMENT                (LOGBRUSH 0 16777215 0) 0 0 0) 
COMMENT          #415=(CWidgetStyle "Shape 4" 1 (LOGPEN 0 0 16711680) 1 1 
COMMENT                (LOGBRUSH 2 0 5) 0 0 0) 
COMMENT          #416=(CWidgetStyle "Shape 3" 1 (LOGPEN 0 0 255) 1 1 (LOGBRUSH 2 0 2) 0 
COMMENT                0 0) 
COMMENT          #417=(CWidgetStyle "Shape 2" 1 (LOGPEN 0 0 0) 1 1 (LOGBRUSH 2 65280 4) 
COMMENT                0 0 0) 
COMMENT          #418=(CWidgetStyle "Shape 1" 1 (LOGPEN 0 0 0) 1 1 (LOGBRUSH 2 0 3) 0 0 
COMMENT                0) 
COMMENT          #419=(CWidgetStyle "Shape 0" 1 (LOGPEN 0 0 0) 1 1 (LOGBRUSH 0 0 0) 0 0 
COMMENT                0) 
COMMENT          #420=(CWidgetStyle "Axis" 1 (LOGPEN 0 0 0) 1 1 (LOGBRUSH 0 16777215 0) 
COMMENT                0 0 0) #421=(CWidgetStyle "ORF" 1 (LOGPEN 0 0 0) 8 0 0 0 0) 
COMMENT          #422=(CWidgetStyle "Line 4" 1 (LOGPEN 0 0 65280) 8 0 0 0 0) 
COMMENT          #423=(CWidgetStyle "Line 3" 1 (LOGPEN 0 0 255) 8 0 0 0 0) 
COMMENT          #424=(CWidgetStyle "Line 2" 1 (LOGPEN 0 0 16711680) 8 0 0 0 0) 
COMMENT          #425=(CWidgetStyle "Line 1" 1 (LOGPEN 0 0 0) 1 0 0 0 0) 
COMMENT          #426=(CWidgetStyle "Short Promoter" 1 (LOGPEN 0 0 255) 1 0 0 0 0) 
COMMENT          #427=(CWidgetStyle "RSite" 1 (LOGPEN 0 0 0) 1 0 0 0 0) 
COMMENT          #428=(CWidgetStyle "Motif" 1 (LOGPEN 0 0 0) 1 0 0 0 0) 
COMMENT          #429=(CWidgetStyle "Short Signal" 1 (LOGPEN 0 0 0) 1 0 0 0 0) 
COMMENT          #430=(CWidgetStyle "Line 0" 1 (LOGPEN 0 0 0) 8 0 0 0 0) 
COMMENT          #431=(CWidgetStyle "Void" 0 0 0 0 0)) 0.15 0.8 0.15 0.8 () 39 39 39 39 
COMMENT         0.1 0) 1 1 0 1 1 
COMMENT        (mapper: 17.9818 -18.9649 39 39 0.01 10 -1 6806 6806 1 0 0) 
COMMENT        #432=(CGroupWidget (CWidget 0 (0 0) 1 2 0 0 Nil -3012 100) 
COMMENT              (CObjectList 
COMMENT               #433=(CGroupWidget (CWidget 1 (0 0) 1 2 0 0 Nil -1627 100) 
COMMENT                     (CObjectList 
COMMENT                      #434=(CAxis 
COMMENT                            (CWideLine 
COMMENT                             (CWidget 0 (0 0) 1 2 0 0 #420# 26864956 0) 
COMMENT                             (LOGPEN 0 0 0) 1 (LOGBRUSH 0 16777215 0) 1 6.27511 
COMMENT                             6.27311 1 0.0195) 0.0921714) 
COMMENT                      #435=(CLabel (CWidget 1001 (0 0) 1 2 0 0 #413# 0 100) 
COMMENT                            (LOGPEN 0 0 0) 1 
COMMENT                            (LOGFONT 28 10 0 0 400 0 0 0 0 7 48 2 50 "Arial") 
COMMENT                            0.8 0.9 0 "pZS2-123" "@N" 65535 0 0.4 0 -10 2.41026 
COMMENT                            0.717949 Nil) 
COMMENT                      #436=(CLabel (CWidget 1002 (0 0) 1 2 0 0 #412# 0 100) 
COMMENT                            (LOGPEN 0 0 0) 1 
COMMENT                            (LOGFONT 21 8 0 0 400 0 0 0 0 7 48 2 50 "Arial") 0.8 
COMMENT                            0.7 0 "6806 bp" "@L bp" 65535 0 -0.4 0 -10.8 1.92308 
COMMENT                            0.512821 Nil))) 
COMMENT               #437=(CGroupWidget (CWidget 10 (6 0) 1 2 0 0 Nil 428 100) 
COMMENT                     (CObjectList 
COMMENT                      #438=(CGroupWidget 
COMMENT                            (CWidget 4 (7 4 0) 1 2 0 0 Nil -2001 100) 
COMMENT                            (CObjectList 
COMMENT                             #439=(CWideArrow 
COMMENT                                   (CWideLine 
COMMENT                                    (CWidget 0 (3 #24# 0) 1 2 0 0 #416# 0 100) 
COMMENT                                    (LOGPEN 0 0 255) 1 (LOGBRUSH 2 0 2) 1 
COMMENT                                    2.14391 2.87667 1 0.075) 0.8 1.8 0) 
COMMENT                             #440=(CLabel (CWidget 0 (0 0) 1 2 0 0 #409# 0 100) 
COMMENT                                   (LOGPEN 0 0 0) 1 
COMMENT                                   (LOGFONT 28 10 0 0 400 0 0 0 0 7 48 2 50 
COMMENT                                    "Arial") 0.8 0.9 0 "Kan resistance" "@N" 
COMMENT                                   65535 -12.6845 -5.6 0 -10 3.64103 0.717949 
COMMENT                                   #439#) 
COMMENT                             #441=(CWideArrow 
COMMENT                                   (CWideLine 
COMMENT                                    (CWidget 0 (3 #73# 0) 1 2 0 0 #416# 0 100) 
COMMENT                                    (LOGPEN 0 0 255) 1 (LOGBRUSH 2 0 2) 1 
COMMENT                                    3.23706 3.8924 1 0.075) 0.8 1.8 1) 
COMMENT                             #442=(CLabel (CWidget 0 (0 0) 1 2 0 0 #409# 0 100) 
COMMENT                                   (LOGPEN 0 0 0) 1 
COMMENT                                   (LOGFONT 28 10 0 0 400 0 0 0 0 7 48 2 50 
COMMENT                                    "Arial") 0.8 0.9 0 "Cherry RFP" "@N" 65535 
COMMENT                                   7.6745 -25.6 0 -10 3 0.717949 #441#) 
COMMENT                             #443=(CWideArrow 
COMMENT                                   (CWideLine 
COMMENT                                    (CWidget 0 (3 #74# 0) 1 2 0 0 #416# 0 100) 
COMMENT                                    (LOGPEN 0 0 255) 1 (LOGBRUSH 2 0 2) 1 
COMMENT                                    5.37359 6.03446 1 0.075) 0.8 1.8 1) 
COMMENT                             #444=(CLabel 
COMMENT                                   (CWidget 0 (0 0) 1 2 0 0 #409# 27002436 100) 
COMMENT                                   (LOGPEN 0 0 0) 1 
COMMENT                                   (LOGFONT 28 10 0 0 400 0 0 0 0 7 48 2 50 
COMMENT                                    "Arial") 0.8 0.9 0 "Cerulean CFP" "@N" 65535 
COMMENT                                   9.06252 10.4 0 -10 3.5641 0.717949 #443#) 
COMMENT                             #445=(CWideArrow 
COMMENT                                   (CWideLine 
COMMENT                                    (CWidget 0 (3 #75# 0) 1 2 0 0 #416# 0 100) 
COMMENT                                    (LOGPEN 0 0 255) 1 (LOGBRUSH 2 0 2) 1 4.2915 
COMMENT                                    4.95237 1 0.075) 0.8 1.8 0) 
COMMENT                             #446=(CLabel 
COMMENT                                   (CWidget 0 (0 0) 1 2 0 0 #409# 27085584 100) 
COMMENT                                   (LOGPEN 0 0 0) 1 
COMMENT                                   (LOGFONT 28 10 0 0 400 0 0 0 0 7 48 2 50 
COMMENT                                    "Arial") 0.8 0.9 0 "Venus YFP" "@N" 65535 
COMMENT                                   14.1859 -13.6 0 -10 2.76923 0.717949 #445#))) 
COMMENT                      #447=(CGroupWidget 
COMMENT                            (CWidget 20 (7 20 0) 1 2 0 0 Nil 369 100) 
COMMENT                            (CObjectList 
COMMENT                             #448=(CScratch 
COMMENT                                   (CWidget 0 (3 #76# 0) 1 2 0 0 #424# 0 100) 
COMMENT                                   (LOGPEN 0 6 16711680) 8 1 3.14581 1.9 0.075 1) 
COMMENT                             #449=(CLabel 
COMMENT                                   (CWidget 0 (0 0) 1 2 0 0 #409# 27085984 100) 
COMMENT                                   (LOGPEN 0 0 0) 1 
COMMENT                                   (LOGFONT 28 10 0 0 400 0 0 0 0 7 48 2 50 
COMMENT                                    "Arial") 0.8 0.9 0 "synthetic lac operator" 
COMMENT                                   "@N" 65535 4.19723 -32.8 0 -10 5.12821 
COMMENT                                   0.717949 #448#))) 
COMMENT                      #450=(CGroupWidget 
COMMENT                            (CWidget 21 (7 21 0) 1 2 0 0 Nil -1346 100) 
COMMENT                            (CObjectList 
COMMENT                             #451=(CScratch 
COMMENT                                   (CWidget 0 (3 #21# 0) 1 2 0 0 #429# 0 100) 
COMMENT                                   (LOGPEN 0 0 0) 1 1 1.34478 1.9 0.075 1) 
COMMENT                             #452=(CLabel (CWidget 0 (0 0) 1 2 0 0 #409# 0 100) 
COMMENT                                   (LOGPEN 0 0 0) 1 
COMMENT                                   (LOGFONT 28 10 0 0 400 0 0 0 0 7 48 2 50 
COMMENT                                    "Arial") 0.8 0.9 0 "CCTAG" "@N" 65535 
COMMENT                                   -12.694 2.4 0 -10 2.05128 0.717949 #451#) 
COMMENT                             #453=(CScratch 
COMMENT                                   (CWidget 0 (3 #51# 0) 1 2 0 0 #429# 0 100) 
COMMENT                                   (LOGPEN 0 0 0) 1 1 4.01959 1.9 0.075 1) 
COMMENT                             #454=(CLabel (CWidget 0 (0 0) 1 2 0 0 #409# 0 100) 
COMMENT                                   (LOGPEN 0 0 0) 1 
COMMENT                                   (LOGFONT 28 10 0 0 400 0 0 0 0 7 48 2 50 
COMMENT                                    "Arial") 0.8 0.9 0 "G->C" "@N" 65535 11.0056 
COMMENT                                   -21.6 0 -10 1.48718 0.717949 #453#))) 
COMMENT                      #455=(CGroupWidget 
COMMENT                            (CWidget 22 (7 22 0) 1 2 0 0 Nil -160 100) 
COMMENT                            (CObjectList 
COMMENT                             #456=(CScratch 
COMMENT                                   (CWidget 0 (3 #63# 0) 1 2 0 0 #429# 0 100) 
COMMENT                                   (LOGPEN 0 0 0) 1 1 5.34963 1.9 0.075 1) 
COMMENT                             #457=(CLabel (CWidget 0 (0 0) 1 2 0 0 #409# 0 100) 
COMMENT                                   (LOGPEN 0 0 0) 1 
COMMENT                                   (LOGFONT 28 10 0 0 400 0 0 0 0 7 48 2 50 
COMMENT                                    "Arial") 0.8 0.9 0 "E4" "@N" 65535 11.0285 
COMMENT                                   5.6 0 -10 0.692308 0.717949 #456#) 
COMMENT                             #458=(CScratch 
COMMENT                                   (CWidget 0 (3 #64# 0) 1 2 0 0 #429# 0 100) 
COMMENT                                   (LOGPEN 0 0 0) 1 1 5.2722 1.9 0.075 1) 
COMMENT                             #459=(CLabel 
COMMENT                                   (CWidget 0 (0 0) 1 2 0 0 #409# 27000764 100) 
COMMENT                                   (LOGPEN 0 0 0) 1 
COMMENT                                   (LOGFONT 28 10 0 0 400 0 0 0 0 7 48 2 50 
COMMENT                                    "Arial") 0.8 0.9 0 "E3" "@N" 65535 12.2 0 0 
COMMENT                                   -10 0.692308 0.717949 #458#) 
COMMENT                             #460=(CScratch 
COMMENT                                   (CWidget 0 (3 #67# 0) 1 2 0 0 #429# 0 100) 
COMMENT                                   (LOGPEN 0 0 0) 1 1 5.07035 1.9 0.075 1) 
COMMENT                             #461=(CLabel (CWidget 0 (0 0) 1 2 0 0 #409# 0 100) 
COMMENT                                   (LOGPEN 0 0 0) 1 
COMMENT                                   (LOGFONT 28 10 0 0 400 0 0 0 0 7 48 2 50 
COMMENT                                    "Arial") 0.8 0.9 0 "E2" "@N" 65535 11.6316 
COMMENT                                   -4 0 -10 0.692308 0.717949 #460#) 
COMMENT                             #462=(CScratch 
COMMENT                                   (CWidget 0 (3 #69# 0) 1 2 0 0 #429# 0 100) 
COMMENT                                   (LOGPEN 0 0 0) 1 1 4.98555 1.9 0.075 1) 
COMMENT                             #463=(CLabel 
COMMENT                                   (CWidget 0 (0 0) 1 2 0 0 #409# 26767908 100) 
COMMENT                                   (LOGPEN 0 0 0) 1 
COMMENT                                   (LOGFONT 28 10 0 0 400 0 0 0 0 7 48 2 50 
COMMENT                                    "Arial") 0.8 0.9 0 "E1" "@N" 65535 12.3434 
COMMENT                                   -9.6 0 -10 0.692308 0.717949 #462#) 
COMMENT                             #464=(CScratch 
COMMENT                                   (CWidget 0 (3 #77# 0) 1 2 0 0 #429# 0 100) 
COMMENT                                   (LOGPEN 0 0 0) 1 1 3.0564 1.9 0.075 1) 
COMMENT                             #465=(CLabel (CWidget 0 (0 0) 1 2 0 0 #409# 0 100) 
COMMENT                                   (LOGPEN 0 0 0) 1 
COMMENT                                   (LOGFONT 28 10 0 0 400 0 0 0 0 7 48 2 50 
COMMENT                                    "Arial") 0.8 0.9 0 "E7" "@N" 65535 -7.84243 
COMMENT                                   -9.6 0 -10 0.692308 0.717949 #464#) 
COMMENT                             #466=(CScratch 
COMMENT                                   (CWidget 0 (3 #78# 0) 1 2 0 0 #429# 0 100) 
COMMENT                                   (LOGPEN 0 0 0) 1 1 3.08774 1.9 0.075 1) 
COMMENT                             #467=(CLabel (CWidget 0 (0 0) 1 2 0 0 #409# 0 100) 
COMMENT                                   (LOGPEN 0 0 0) 1 
COMMENT                                   (LOGFONT 28 10 0 0 400 0 0 0 0 7 48 2 50 
COMMENT                                    "Arial") 0.8 0.9 0 "E6" "@N" 65535 -1.86517 
COMMENT                                   -12.8 0 -10 0.692308 0.717949 #466#) 
COMMENT                             #468=(CScratch 
COMMENT                                   (CWidget 0 (3 #79# 0) 1 2 0 0 #429# 0 100) 
COMMENT                                   (LOGPEN 0 0 0) 1 1 3.04166 1.9 0.075 1) 
COMMENT                             #469=(CLabel (CWidget 0 (0 0) 1 2 0 0 #409# 0 100) 
COMMENT                                   (LOGPEN 0 0 0) 1 
COMMENT                                   (LOGFONT 28 10 0 0 400 0 0 0 0 7 48 2 50 
COMMENT                                    "Arial") 0.8 0.9 0 "E8" "@N" 65535 -8.77321 
COMMENT                                   -8.8 0 -10 0.692308 0.717949 #468#))) 
COMMENT                      #470=(CGroupWidget 
COMMENT                            (CWidget 27 (7 27 0) 1 2 0 0 Nil -1408 100) 
COMMENT                            (CObjectList 
COMMENT                             #471=(CScratch 
COMMENT                                   (CWidget 0 (3 #47# 0) 1 2 0 0 #429# 0 100) 
COMMENT                                   (LOGPEN 0 0 0) 1 1 5.46853 1.9 0.075 1) 
COMMENT                             #472=(CLabel (CWidget 0 (0 0) 1 2 0 0 #409# 0 100) 
COMMENT                                   (LOGPEN 0 0 0) 1 
COMMENT                                   (LOGFONT 28 10 0 0 400 0 0 0 0 7 48 2 50 
COMMENT                                    "Arial") 0.8 0.9 0 "G00398aF23" "@N" 65535 
COMMENT                                   10.9613 9.6 0 -10 3.12821 0.717949 #471#) 
COMMENT                             #473=(CScratch 
COMMENT                                   (CWidget 0 (3 #48# 0) 1 2 0 0 #429# 0 100) 
COMMENT                                   (LOGPEN 0 0 0) 1 1 4.7118 1.9 0.075 1) 
COMMENT                             #474=(CLabel (CWidget 0 (0 0) 1 2 0 0 #409# 0 100) 
COMMENT                                   (LOGPEN 0 0 0) 1 
COMMENT                                   (LOGFONT 28 10 0 0 400 0 0 0 0 7 48 2 50 
COMMENT                                    "Arial") 0.8 0.9 0 "G00398bR17" "@N" 65535 
COMMENT                                   14.462 -12.8 0 -10 3.20513 0.717949 #473#) 
COMMENT                             #475=(CScratch 
COMMENT                                   (CWidget 0 (3 #49# 0) 1 2 0 0 #429# 0 100) 
COMMENT                                   (LOGPEN 0 0 0) 1 1 4.38736 1.9 0.075 1) 
COMMENT                             #476=(CLabel 
COMMENT                                   (CWidget 0 (0 0) 1 2 0 0 #409# -1096 100) 
COMMENT                                   (LOGPEN 0 0 0) 1 
COMMENT                                   (LOGFONT 28 10 0 0 400 0 0 0 0 7 48 2 50 
COMMENT                                    "Arial") 0.8 0.9 0 "G00398bF26" "@N" 65535 
COMMENT                                   13.9075 -14.4 0 -10 3.12821 0.717949 #475#) 
COMMENT                             #477=(CScratch 
COMMENT                                   (CWidget 0 (3 #50# 0) 1 2 0 0 #429# 0 100) 
COMMENT                                   (LOGPEN 0 0 0) 1 1 4.19011 1.9 0.075 1) 
COMMENT                             #478=(CLabel (CWidget 0 (0 0) 1 2 0 0 #409# 0 100) 
COMMENT                                   (LOGPEN 0 0 0) 1 
COMMENT                                   (LOGFONT 28 10 0 0 400 0 0 0 0 7 48 2 50 
COMMENT                                    "Arial") 0.8 0.9 0 "G00398cR3" "@N" 65535 
COMMENT                                   12.9492 -17.6 0 -10 2.92308 0.717949 #477#) 
COMMENT                             #479=(CScratch 
COMMENT                                   (CWidget 0 (3 #59# 0) 1 2 0 0 #429# 0 100) 
COMMENT                                   (LOGPEN 0 0 0) 1 1 5.8704 1.9 0.075 1) 
COMMENT                             #480=(CLabel (CWidget 0 (0 0) 1 2 0 0 #409# 0 100) 
COMMENT                                   (LOGPEN 0 0 0) 1 
COMMENT                                   (LOGFONT 28 10 0 0 400 0 0 0 0 7 48 2 50 
COMMENT                                    "Arial") 0.8 0.9 0 "G00398AseqF1" "@N" 65535 
COMMENT                                   7.71979 12.8 0 -10 3.84615 0.717949 #479#) 
COMMENT                             #481=(CScratch 
COMMENT                                   (CWidget 0 (3 #60# 0) 1 2 0 0 #429# 0 100) 
COMMENT                                   (LOGPEN 0 0 0) 1 1 5.72937 1.9 0.075 1) 
COMMENT                             #482=(CLabel (CWidget 0 (0 0) 1 2 0 0 #409# 0 100) 
COMMENT                                   (LOGPEN 0 0 0) 1 
COMMENT                                   (LOGFONT 28 10 0 0 400 0 0 0 0 7 48 2 50 
COMMENT                                    "Arial") 0.8 0.9 0 "G00398AseqR1" "@N" 65535 
COMMENT                                   9.16739 12 0 -10 3.92308 0.717949 #481#) 
COMMENT                             #483=(CScratch 
COMMENT                                   (CWidget 0 (3 #62# 0) 1 2 0 0 #429# 0 100) 
COMMENT                                   (LOGPEN 0 0 0) 1 1 5.35608 1.9 0.075 1) 
COMMENT                             #484=(CLabel (CWidget 0 (0 0) 1 2 0 0 #409# 0 100) 
COMMENT                                   (LOGPEN 0 0 0) 1 
COMMENT                                   (LOGFONT 28 10 0 0 400 0 0 0 0 7 48 2 50 
COMMENT                                    "Arial") 0.8 0.9 0 "G00398aF26" "@N" 65535 
COMMENT                                   12.0154 6.4 0 -10 3.12821 0.717949 #483#) 
COMMENT                             #485=(CScratch 
COMMENT                                   (CWidget 0 (3 #65# 0) 1 2 0 0 #429# 0 100) 
COMMENT                                   (LOGPEN 0 0 0) 1 1 5.19847 1.9 0.075 1) 
COMMENT                             #486=(CLabel (CWidget 0 (0 0) 1 2 0 0 #409# 0 100) 
COMMENT                                   (LOGPEN 0 0 0) 1 
COMMENT                                   (LOGFONT 28 10 0 0 400 0 0 0 0 7 48 2 50 
COMMENT                                    "Arial") 0.8 0.9 0 "G00398bR4" "@N" 65535 
COMMENT                                   13.3769 -1.6 0 -10 2.92308 0.717949 #485#) 
COMMENT                             #487=(CScratch 
COMMENT                                   (CWidget 0 (3 #66# 0) 1 2 0 0 #429# 0 100) 
COMMENT                                   (LOGPEN 0 0 0) 1 1 5.08141 1.9 0.075 1) 
COMMENT                             #488=(CLabel (CWidget 0 (0 0) 1 2 0 0 #409# 0 100) 
COMMENT                                   (LOGPEN 0 0 0) 1 
COMMENT                                   (LOGFONT 28 10 0 0 400 0 0 0 0 7 48 2 50 
COMMENT                                    "Arial") 0.8 0.9 0 "G00398bR7" "@N" 65535 
COMMENT                                   13.1069 -3.2 0 -10 2.92308 0.717949 #487#) 
COMMENT                             #489=(CScratch 
COMMENT                                   (CWidget 0 (3 #68# 0) 1 2 0 0 #429# 0 100) 
COMMENT                                   (LOGPEN 0 0 0) 1 1 5.00583 1.9 0.075 1) 
COMMENT                             #490=(CLabel (CWidget 0 (0 0) 1 2 0 0 #409# 0 100) 
COMMENT                                   (LOGPEN 0 0 0) 1 
COMMENT                                   (LOGFONT 28 10 0 0 400 0 0 0 0 7 48 2 50 
COMMENT                                    "Arial") 0.8 0.9 0 "G00398bR9" "@N" 65535 
COMMENT                                   13.4715 -8.8 0 -10 2.92308 0.717949 #489#) 
COMMENT                             #491=(CScratch 
COMMENT                                   (CWidget 0 (3 #70# 0) 1 2 0 0 #429# 0 100) 
COMMENT                                   (LOGPEN 0 0 0) 1 1 4.84453 1.9 0.075 1) 
COMMENT                             #492=(CLabel (CWidget 0 (0 0) 1 2 0 0 #409# 0 100) 
COMMENT                                   (LOGPEN 0 0 0) 1 
COMMENT                                   (LOGFONT 28 10 0 0 400 0 0 0 0 7 48 2 50 
COMMENT                                    "Arial") 0.8 0.9 0 "G00398BseqF1" "@N" 65535 
COMMENT                                   14.6265 -12 0 -10 3.84615 0.717949 #491#))) 
COMMENT                      #493=(CGroupWidget 
COMMENT                            (CWidget 30 (7 30 0) 1 2 0 0 Nil -1658 100) 
COMMENT                            (CObjectList 
COMMENT                             #494=(CWideArrow 
COMMENT                                   (CWideLine 
COMMENT                                    (CWidget 0 (3 #31# 0) 1 2 0 0 #417# 0 100) 
COMMENT                                    (LOGPEN 0 0 0) 1 (LOGBRUSH 2 65280 4) 0.85 
COMMENT                                    5.2722 5.34041 1 0.075) 0.8 1.8 1) 
COMMENT                             #495=(CLabel (CWidget 0 (0 0) 1 2 0 0 #409# 0 100) 
COMMENT                                   (LOGPEN 0 0 0) 1 
COMMENT                                   (LOGFONT 28 10 0 0 400 0 0 0 0 7 48 2 50 
COMMENT                                    "Arial") 0.8 0.9 0 "P1" "@N" 65535 11.99 2.4 
COMMENT                                   0 -10 0.692308 0.717949 #494#) 
COMMENT                             #496=(CWideArrow 
COMMENT                                   (CWideLine 
COMMENT                                    (CWidget 0 (3 #44# 0) 1 2 0 0 #417# 0 100) 
COMMENT                                    (LOGPEN 0 0 0) 1 (LOGBRUSH 2 65280 4) 0.85 
COMMENT                                    4.98555 5.05929 1 0.075) 0.8 1.8 0) 
COMMENT                             #497=(CLabel 
COMMENT                                   (CWidget 0 (0 0) 1 2 0 0 #409# 26863860 100) 
COMMENT                                   (LOGPEN 0 0 0) 1 
COMMENT                                   (LOGFONT 28 10 0 0 400 0 0 0 0 7 48 2 50 
COMMENT                                    "Arial") 0.8 0.9 0 "P2" "@N" 65535 11.9985 
COMMENT                                   -7.2 0 -10 0.692308 0.717949 #496#) 
COMMENT                             #498=(CWideArrow 
COMMENT                                   (CWideLine 
COMMENT                                    (CWidget 0 (3 #45# 0) 1 2 0 0 #417# 0 100) 
COMMENT                                    (LOGPEN 0 0 0) 1 (LOGBRUSH 2 65280 4) 0.85 
COMMENT                                    3.08866 3.1836 1 0.075) 0.8 1.8 1) 
COMMENT                             #499=(CLabel (CWidget 0 (0 0) 1 2 0 0 #409# 0 100) 
COMMENT                                   (LOGPEN 0 0 0) 1 
COMMENT                                   (LOGFONT 28 10 0 0 400 0 0 0 0 7 48 2 50 
COMMENT                                    "Arial") 0.8 0.9 0 "P3" "@N" 65535 -1.46158 
COMMENT                                   -16 0 -10 0.692308 0.717949 #498#))) 
COMMENT                      #500=(CGroupWidget 
COMMENT                            (CWidget 31 (7 31 0) 1 2 0 0 Nil -1564 100) 
COMMENT                            (CObjectList 
COMMENT                             #501=(CScratch 
COMMENT                                   (CWidget 0 (3 #29# 0) 1 2 0 0 #424# 0 100) 
COMMENT                                   (LOGPEN 0 6 16711680) 8 1 5.28972 1.9 0.075 1) 
COMMENT                             #502=(CLabel 
COMMENT                                   (CWidget 0 (0 0) 1 2 0 0 #409# 27095544 100) 
COMMENT                                   (LOGPEN 0 0 0) 1 
COMMENT                                   (LOGFONT 28 10 0 0 400 0 0 0 0 7 48 2 50 
COMMENT                                    "Arial") 0.8 0.9 0 "tetO2" "@N" 65535 
COMMENT                                   12.5584 0.8 0 -10 1.33333 0.717949 #501#) 
COMMENT                             #503=(CScratch 
COMMENT                                   (CWidget 0 (3 #30# 0) 1 2 0 0 #424# 0 100) 
COMMENT                                   (LOGPEN 0 6 16711680) 8 1 5.31276 1.9 0.075 1) 
COMMENT                             #504=(CLabel 
COMMENT                                   (CWidget 0 (0 0) 1 2 0 0 #409# 422 100) 
COMMENT                                   (LOGPEN 0 0 0) 1 
COMMENT                                   (LOGFONT 28 10 0 0 400 0 0 0 0 7 48 2 50 
COMMENT                                    "Arial") 0.8 0.9 0 "tetO2" "@N" 65535 
COMMENT                                   12.2229 3.2 0 -10 1.33333 0.717949 #503#) 
COMMENT                             #505=(CScratch 
COMMENT                                   (CWidget 0 (3 #39# 0) 1 2 0 0 #424# 0 100) 
COMMENT                                   (LOGPEN 0 6 16711680) 8 1 3.1071 1.9 0.075 1) 
COMMENT                             #506=(CLabel (CWidget 0 (0 0) 1 2 0 0 #409# 0 100) 
COMMENT                                   (LOGPEN 0 0 0) 1 
COMMENT                                   (LOGFONT 28 10 0 0 400 0 0 0 0 7 48 2 50 
COMMENT                                    "Arial") 0.8 0.9 0 "ara1" "@N" 65535 
COMMENT                                   -1.92506 -13.6 0 -10 1.12821 0.717949 #505#) 
COMMENT                             #507=(CScratch 
COMMENT                                   (CWidget 0 (3 #40# 0) 1 2 0 0 #424# 0 100) 
COMMENT                                   (LOGPEN 0 6 16711680) 8 1 3.12092 1.9 0.075 1) 
COMMENT                             #508=(CLabel (CWidget 0 (0 0) 1 2 0 0 #409# 0 100) 
COMMENT                                   (LOGPEN 0 0 0) 1 
COMMENT                                   (LOGFONT 28 10 0 0 400 0 0 0 0 7 48 2 50 
COMMENT                                    "Arial") 0.8 0.9 0 "ara2" "@N" 65535 
COMMENT                                   -1.80922 -14.4 0 -10 1.12821 0.717949 #507#) 
COMMENT                             #509=(CScratch 
COMMENT                                   (CWidget 0 (3 #43# 0) 1 2 0 0 #424# 0 100) 
COMMENT                                   (LOGPEN 0 6 16711680) 8 1 3.18176 1.9 0.075 1) 
COMMENT                             #510=(CLabel 
COMMENT                                   (CWidget 0 (0 0) 1 2 0 0 #409# 393233 100) 
COMMENT                                   (LOGPEN 0 0 0) 1 
COMMENT                                   (LOGFONT 28 10 0 0 400 0 0 0 0 7 48 2 50 
COMMENT                                    "Arial") 0.8 0.9 0 "lacO1" "@N" 65535 2.4967 
COMMENT                                   -31.2 0 -10 1.48718 0.717949 #509#))) 
COMMENT                      #511=(CGroupWidget 
COMMENT                            (CWidget 32 (7 32 0) 1 2 0 0 Nil 369 100) 
COMMENT                            (CObjectList 
COMMENT                             #512=(CScratch 
COMMENT                                   (CWidget 0 (3 #32# 0) 1 2 0 0 #423# 0 100) 
COMMENT                                   (LOGPEN 0 6 255) 8 1 5.37359 1.9 0.075 1) 
COMMENT                             #513=(CLabel 
COMMENT                                   (CWidget 0 (0 0) 1 2 0 0 #409# 27002876 100) 
COMMENT                                   (LOGPEN 0 0 0) 1 
COMMENT                                   (LOGFONT 28 10 0 0 400 0 0 0 0 7 48 2 50 
COMMENT                                    "Arial") 0.8 0.9 0 "SD8" "@N" 65535 10.3794 
COMMENT                                   8 0 -10 1.12821 0.717949 #512#) 
COMMENT                             #514=(CScratch 
COMMENT                                   (CWidget 0 (3 #38# 0) 1 2 0 0 #423# 0 100) 
COMMENT                                   (LOGPEN 0 6 255) 8 1 4.9708 1.9 0.075 1) 
COMMENT                             #515=(CLabel (CWidget 0 (0 0) 1 2 0 0 #409# 0 100) 
COMMENT                                   (LOGPEN 0 0 0) 1 
COMMENT                                   (LOGFONT 28 10 0 0 400 0 0 0 0 7 48 2 50 
COMMENT                                    "Arial") 0.8 0.9 0 "SD8" "@N" 65535 12.7447 
COMMENT                                   -11.2 0 -10 1.12821 0.717949 #514#) 
COMMENT                             #516=(CScratch 
COMMENT                                   (CWidget 0 (3 #53# 0) 1 2 0 0 #423# 0 100) 
COMMENT                                   (LOGPEN 0 6 255) 8 1 3.23706 1.9 0.075 1) 
COMMENT                             #517=(CLabel (CWidget 0 (0 0) 1 2 0 0 #409# 0 100) 
COMMENT                                   (LOGPEN 0 0 0) 1 
COMMENT                                   (LOGFONT 28 10 0 0 400 0 0 0 0 7 48 2 50 
COMMENT                                    "Arial") 0.8 0.9 0 "t7g10" "@N" 65535 
COMMENT                                   3.11369 -28.8 0 -10 1.41026 0.717949 #516#) 
COMMENT                             #518=(CScratch 
COMMENT                                   (CWidget 0 (3 #54# 0) 1 2 0 0 #423# 0 100) 
COMMENT                                   (LOGPEN 0 6 255) 8 1 3.22969 1.9 0.075 1) 
COMMENT                             #519=(CLabel (CWidget 0 (0 0) 1 2 0 0 #409# 0 100) 
COMMENT                                   (LOGPEN 0 0 0) 1 
COMMENT                                   (LOGFONT 28 10 0 0 400 0 0 0 0 7 48 2 50 
COMMENT                                    "Arial") 0.8 0.9 0 "SD" "@N" 65535 2.69193 
COMMENT                                   -29.6 0 -10 0.846154 0.717949 #518#))) 
COMMENT                      #520=(CGroupWidget 
COMMENT                            (CWidget 33 (7 33 0) 1 2 0 0 Nil -691 100) 
COMMENT                            (CObjectList 
COMMENT                             #521=(CWideArrow 
COMMENT                                   (CWideLine 
COMMENT                                    (CWidget 0 (3 #23# 0) 1 2 0 0 #416# 0 100) 
COMMENT                                    (LOGPEN 0 0 255) 1 (LOGBRUSH 2 0 2) 0.85 
COMMENT                                    6.27319 1.98445 1 0.075) 0.8 1.8 1) 
COMMENT                             #522=(CLabel (CWidget 0 (0 0) 1 2 0 0 #409# 0 100) 
COMMENT                                   (LOGPEN 0 0 0) 1 
COMMENT                                   (LOGFONT 28 10 0 0 400 0 0 0 0 7 48 2 50 
COMMENT                                    "Arial") 0.8 0.9 0 "SC101 Origin" "@N" 65535 
COMMENT                                   -12.0714 6.4 0 -10 3.41026 0.717949 #521#))) 
COMMENT                      #523=(CGroupWidget 
COMMENT                            (CWidget 43 (7 43 0) 1 2 0 0 Nil -1003 100) 
COMMENT                            (CObjectList 
COMMENT                             #524=(CLine 
COMMENT                                   (CWidget 0 (3 #22# 0) 1 2 0 0 #429# 3 100) 
COMMENT                                   (LOGPEN 0 0 0) 1 0.85 2.01855 2.12547) 
COMMENT                             #525=(CLabel (CWidget 0 (0 0) 1 2 0 0 #409# 33 100) 
COMMENT                                   (LOGPEN 0 0 0) 1 
COMMENT                                   (LOGFONT 28 10 0 0 400 0 0 0 0 7 48 2 50 
COMMENT                                    "Arial") 0.8 0.9 0 "NOT SC101 Origin" "@N" 
COMMENT                                   65535 -13.7996 -4 0 -10 4.76923 0.717949 
COMMENT                                   #524#) 
COMMENT                             #526=(CScratch 
COMMENT                                   (CWidget 0 (3 #25# 0) 1 2 0 0 #429# 0 100) 
COMMENT                                   (LOGPEN 0 0 0) 1 1 6.25659 1.9 0.075 1) 
COMMENT                             #527=(CLabel (CWidget 0 (0 0) 1 2 0 0 #409# 0 100) 
COMMENT                                   (LOGPEN 0 0 0) 1 
COMMENT                                   (LOGFONT 28 10 0 0 400 0 0 0 0 7 48 2 50 
COMMENT                                    "Arial") 0.8 0.9 0 "RNAI" "@N" 65535 2.08288 
COMMENT                                   16 0 -10 1.41026 0.717949 #526#) 
COMMENT                             #528=(CLine 
COMMENT                                   (CWidget 0 (3 #26# 0) 1 2 0 0 #429# 0 100) 
COMMENT                                   (LOGPEN 0 0 0) 1 0.85 6.05382 6.2142) 
COMMENT                             #529=(CLabel 
COMMENT                                   (CWidget 0 (0 0) 1 2 0 0 #409# 27000324 100) 
COMMENT                                   (LOGPEN 0 0 0) 1 
COMMENT                                   (LOGFONT 28 10 0 0 400 0 0 0 0 7 48 2 50 
COMMENT                                    "Arial") 0.8 0.9 0 "TSAL2" "@N" 65535 
COMMENT                                   3.67346 15.2 0 -10 1.69231 0.717949 #528#) 
COMMENT                             #530=(CLine 
COMMENT                                   (CWidget 0 (3 #36# 0) 1 2 0 0 #429# 0 100) 
COMMENT                                   (LOGPEN 0 0 0) 1 0.85 4.1643 4.27767) 
COMMENT                             #531=(CLabel (CWidget 0 (0 0) 1 2 0 0 #409# 0 100) 
COMMENT                                   (LOGPEN 0 0 0) 1 
COMMENT                                   (LOGFONT 28 10 0 0 400 0 0 0 0 7 48 2 50 
COMMENT                                    "Arial") 0.8 0.9 0 "TR2-17" "@N" 65535 
COMMENT                                   12.4817 -16.8 0 -10 1.92308 0.717949 #530#) 
COMMENT                             #532=(CLine 
COMMENT                                   (CWidget 0 (3 #37# 0) 1 2 0 0 #429# 
COMMENT                                    1598888792 100) (LOGPEN 0 0 0) 1 0.85 
COMMENT                                   4.09333 4.1643) 
COMMENT                             #533=(CLabel (CWidget 0 (0 0) 1 2 0 0 #409# 0 100) 
COMMENT                                   (LOGPEN 0 0 0) 1 
COMMENT                                   (LOGFONT 28 10 0 0 400 0 0 0 0 7 48 2 50 
COMMENT                                    "Arial") 0.8 0.9 0 "TL17" "@N" 65535 11.6741 
COMMENT                                   -19.2 0 -10 1.25641 0.717949 #532#) 
COMMENT                             #534=(CLine 
COMMENT                                   (CWidget 0 (3 #57# 0) 1 2 0 0 #429# -562 100) 
COMMENT                                   (LOGPEN 0 0 0) 1 0.85 3.89793 4.01499) 
COMMENT                             #535=(CLabel 
COMMENT                                   (CWidget 0 (0 0) 1 2 0 0 #409# 26967540 100) 
COMMENT                                   (LOGPEN 0 0 0) 1 
COMMENT                                   (LOGFONT 28 10 0 0 400 0 0 0 0 7 48 2 50 
COMMENT                                    "Arial") 0.8 0.9 0 "T7TE+" "@N" 65535 
COMMENT                                   10.6969 -23.2 0 -10 1.76923 0.717949 #534#) 
COMMENT                             #536=(CScratch 
COMMENT                                   (CWidget 0 (3 #72# 0) 1 2 0 0 #429# 0 100) 
COMMENT                                   (LOGPEN 0 0 0) 1 1 4.08227 1.9 0.075 1) 
COMMENT                             #537=(CLabel (CWidget 0 (0 0) 1 2 0 0 #409# 0 100) 
COMMENT                                   (LOGPEN 0 0 0) 1 
COMMENT                                   (LOGFONT 28 10 0 0 400 0 0 0 0 7 48 2 50 
COMMENT                                    "Arial") 0.8 0.9 0 "BS7" "@N" 65535 11.2802 
COMMENT                                   -20.8 0 -10 1.05128 0.717949 #536#))) 
COMMENT                      #538=(CGroupWidget 
COMMENT                            (CWidget 47 (7 47 0) 1 2 0 0 Nil -1065 100) 
COMMENT                            (CObjectList 
COMMENT                             #539=(CScratch 
COMMENT                                   (CWidget 0 (3 #27# 0) 1 2 0 0 #429# 0 100) 
COMMENT                                   (LOGPEN 0 0 0) 1 1 5.31645 1.9 0.075 1) 
COMMENT                             #540=(CLabel 
COMMENT                                   (CWidget 0 (0 0) 1 2 0 0 #409# 26751760 100) 
COMMENT                                   (LOGPEN 0 0 0) 1 
COMMENT                                   (LOGFONT 28 10 0 0 400 0 0 0 0 7 48 2 50 
COMMENT                                    "Arial") 0.8 0.9 0 "-10" "@N" 65535 11.6996 
COMMENT                                   4 0 -10 0.846154 0.717949 #539#) 
COMMENT                             #541=(CScratch 
COMMENT                                   (CWidget 0 (3 #35# 0) 1 2 0 0 #429# 0 100) 
COMMENT                                   (LOGPEN 0 0 0) 1 1 5.01597 1.9 0.075 1) 
COMMENT                             #542=(CLabel (CWidget 0 (0 0) 1 2 0 0 #409# 0 100) 
COMMENT                                   (LOGPEN 0 0 0) 1 
COMMENT                                   (LOGFONT 28 10 0 0 400 0 0 0 0 7 48 2 50 
COMMENT                                    "Arial") 0.8 0.9 0 "-10" "@N" 65535 12.1706 
COMMENT                                   -8 0 -10 0.846154 0.717949 #541#) 
COMMENT                             #543=(CScratch 
COMMENT                                   (CWidget 0 (3 #42# 0) 1 2 0 0 #429# 0 100) 
COMMENT                                   (LOGPEN 0 0 0) 1 1 3.15042 1.9 0.075 1) 
COMMENT                             #544=(CLabel 
COMMENT                                   (CWidget 0 (0 0) 1 2 0 0 #409# 393233 100) 
COMMENT                                   (LOGPEN 0 0 0) 1 
COMMENT                                   (LOGFONT 28 10 0 0 400 0 0 0 0 7 48 2 50 
COMMENT                                    "Arial") 0.8 0.9 0 "-10" "@N" 65535 1.77137 
COMMENT                                   -32 0 -10 0.846154 0.717949 #543#))) 
COMMENT                      #545=(CGroupWidget 
COMMENT                            (CWidget 48 (7 48 0) 1 2 0 0 Nil -597 100) 
COMMENT                            (CObjectList 
COMMENT                             #546=(CScratch 
COMMENT                                   (CWidget 0 (3 #28# 0) 1 2 0 0 #429# 0 100) 
COMMENT                                   (LOGPEN 0 0 0) 1 1 5.29525 1.9 0.075 1) 
COMMENT                             #547=(CLabel (CWidget 0 (0 0) 1 2 0 0 #409# 0 100) 
COMMENT                                   (LOGPEN 0 0 0) 1 
COMMENT                                   (LOGFONT 28 10 0 0 400 0 0 0 0 7 48 2 50 
COMMENT                                    "Arial") 0.8 0.9 0 "-33" "@N" 65535 12.1809 
COMMENT                                   1.6 0 -10 0.846154 0.717949 #546#) 
COMMENT                             #548=(CScratch 
COMMENT                                   (CWidget 0 (3 #34# 0) 1 2 0 0 #429# 0 100) 
COMMENT                                   (LOGPEN 0 0 0) 1 1 5.03717 1.9 0.075 1) 
COMMENT                             #549=(CLabel 
COMMENT                                   (CWidget 0 (0 0) 1 2 0 0 #409# 27153164 100) 
COMMENT                                   (LOGPEN 0 0 0) 1 
COMMENT                                   (LOGFONT 28 10 0 0 400 0 0 0 0 7 48 2 50 
COMMENT                                    "Arial") 0.8 0.9 0 "-33" "@N" 65535 11.9569 
COMMENT                                   -6.4 0 -10 0.846154 0.717949 #548#) 
COMMENT                             #550=(CScratch 
COMMENT                                   (CWidget 0 (3 #41# 0) 1 2 0 0 #429# 0 100) 
COMMENT                                   (LOGPEN 0 0 0) 1 1 3.1283 1.9 0.075 1) 
COMMENT                             #551=(CLabel (CWidget 0 (0 0) 1 2 0 0 #409# 0 100) 
COMMENT                                   (LOGPEN 0 0 0) 1 
COMMENT                                   (LOGFONT 28 10 0 0 400 0 0 0 0 7 48 2 50 
COMMENT                                    "Arial") 0.8 0.9 0 "-33" "@N" 65535 -1.59655 
COMMENT                                   -15.2 0 -10 0.846154 0.717949 #550#))) 
COMMENT                      #552=(CGroupWidget 
COMMENT                            (CWidget 50 (7 50 0) 1 2 0 0 Nil 369 100) 
COMMENT                            (CObjectList 
COMMENT                             #553=(CLine 
COMMENT                                   (CWidget 0 (3 #52# 0) 1 2 0 0 #424# 0 100) 
COMMENT                                   (LOGPEN 0 6 16711680) 8 0.7 3.8924 4.03342) 
COMMENT                             #554=(CLabel 
COMMENT                                   (CWidget 0 (0 0) 1 2 0 0 #409# 27003316 100) 
COMMENT                                   (LOGPEN 0 0 0) 1 
COMMENT                                   (LOGFONT 28 10 0 0 400 0 0 0 0 7 48 2 50 
COMMENT                                    "Arial") 0.8 0.9 0 "UTR" "@N" 65535 10.4534 
COMMENT                                   -22.4 0 -10 1.25641 0.717949 #553#))) 
COMMENT                      #555=(CGroupWidget 
COMMENT                            (CWidget 52 (7 52 0) 1 2 0 0 Nil -1502 100) 
COMMENT                            (CObjectList 
COMMENT                             #556=(CScratch 
COMMENT                                   (CWidget 0 (3 #33# 0) 1 2 0 0 #424# 0 100) 
COMMENT                                   (LOGPEN 0 6 16711680) 8 1 5.37359 1.9 0.075 1) 
COMMENT                             #557=(CLabel (CWidget 0 (0 0) 1 2 0 0 #409# 0 100) 
COMMENT                                   (LOGPEN 0 0 0) 1 
COMMENT                                   (LOGFONT 28 10 0 0 400 0 0 0 0 7 48 2 50 
COMMENT                                    "Arial") 0.8 0.9 0 "UTR" "@N" 65535 10.3698 
COMMENT                                   7.2 0 -10 1.25641 0.717949 #556#))) 
COMMENT                      #558=(CGroupWidget 
COMMENT                            (CWidget 62 (7 62 0) 1 2 0 0 Nil 369 100) 
COMMENT                            (CObjectList 
COMMENT                             #559=(CScratch 
COMMENT                                   (CWidget 0 (3 #46# 0) 1 2 0 0 #429# 0 100) 
COMMENT                                   (LOGPEN 0 0 0) 1 1 4.17352 1.9 0.075 1) 
COMMENT                             #560=(CLabel (CWidget 0 (0 0) 1 2 0 0 #409# 0 100) 
COMMENT                                   (LOGPEN 0 0 0) 1 
COMMENT                                   (LOGFONT 28 10 0 0 400 0 0 0 0 7 48 2 50 
COMMENT                                    "Arial") 0.8 0.9 0 "C->G" "@N" 65535 11.9903 
COMMENT                                   -18.4 0 -10 1.48718 0.717949 #559#) 
COMMENT                             #561=(CScratch 
COMMENT                                   (CWidget 0 (3 #55# 0) 1 2 0 0 #429# 0 100) 
COMMENT                                   (LOGPEN 0 0 0) 1 1 3.63247 1.9 0.075 1) 
COMMENT                             #562=(CLabel (CWidget 0 (0 0) 1 2 0 0 #409# 0 100) 
COMMENT                                   (LOGPEN 0 0 0) 1 
COMMENT                                   (LOGFONT 28 10 0 0 400 0 0 0 0 7 48 2 50 
COMMENT                                    "Arial") 0.8 0.9 0 "G->A" "@N" 65535 7.49608 
COMMENT                                   -24.8 0 -10 1.41026 0.717949 #561#) 
COMMENT                             #563=(CScratch 
COMMENT                                   (CWidget 0 (3 #56# 0) 1 2 0 0 #429# 0 100) 
COMMENT                                   (LOGPEN 0 0 0) 1 1 3.44721 1.9 0.075 1) 
COMMENT                             #564=(CLabel (CWidget 0 (0 0) 1 2 0 0 #409# 0 100) 
COMMENT                                   (LOGPEN 0 0 0) 1 
COMMENT                                   (LOGFONT 28 10 0 0 400 0 0 0 0 7 48 2 50 
COMMENT                                    "Arial") 0.8 0.9 0 "T->G" "@N" 65535 5.4685 
COMMENT                                   -27.2 0 -10 1.41026 0.717949 #563#) 
COMMENT                             #565=(CScratch 
COMMENT                                   (CWidget 0 (3 #58# 0) 1 2 0 0 #429# 0 100) 
COMMENT                                   (LOGPEN 0 0 0) 1 1 6.0575 1.9 0.075 1) 
COMMENT                             #566=(CLabel (CWidget 0 (0 0) 1 2 0 0 #409# 0 100) 
COMMENT                                   (LOGPEN 0 0 0) 1 
COMMENT                                   (LOGFONT 28 10 0 0 400 0 0 0 0 7 48 2 50 
COMMENT                                    "Arial") 0.8 0.9 0 "BbsI-cut" "@N" 65535 
COMMENT                                   4.72983 14.4 0 -10 2.05128 0.717949 #565#) 
COMMENT                             #567=(CScratch 
COMMENT                                   (CWidget 0 (3 #61# 0) 1 2 0 0 #429# 0 100) 
COMMENT                                   (LOGPEN 0 0 0) 1 1 5.4289 1.9 0.075 1) 
COMMENT                             #568=(CLabel 
COMMENT                                   (CWidget 0 (0 0) 1 2 0 0 #409# 26800732 100) 
COMMENT                                   (LOGPEN 0 0 0) 1 
COMMENT                                   (LOGFONT 28 10 0 0 400 0 0 0 0 7 48 2 50 
COMMENT                                    "Arial") 0.8 0.9 0 "G->A" "@N" 65535 10.1584 
COMMENT                                   8.8 0 -10 1.41026 0.717949 #567#) 
COMMENT                             #569=(CScratch 
COMMENT                                   (CWidget 0 (3 #71# 0) 1 2 0 0 #429# 0 100) 
COMMENT                                   (LOGPEN 0 0 0) 1 1 4.27122 1.9 0.075 1) 
COMMENT                             #570=(CLabel (CWidget 0 (0 0) 1 2 0 0 #409# 0 100) 
COMMENT                                   (LOGPEN 0 0 0) 1 
COMMENT                                   (LOGFONT 28 10 0 0 400 0 0 0 0 7 48 2 50 
COMMENT                                    "Arial") 0.8 0.9 0 "C->T" "@N" 65535 12.3913 
COMMENT                                   -16 0 -10 1.41026 0.717949 #569#))))) 
COMMENT               #571=(CGroupWidget (CWidget 11 (8 0) 1 2 0 0 Nil -129 100) 
COMMENT                     (CObjectList 
COMMENT                      #572=(CGroupWidget 
COMMENT                            (CWidget 1 (10 #2# 0) 1 2 0 0 Nil 369 100) 
COMMENT                            (CObjectList 
COMMENT                             #573=(CScratch 
COMMENT                                   (CWidget 1 (1 #2# 1) 1 2 0 0 #427# 0 100) 
COMMENT                                   (LOGPEN 0 0 0) 1 1 4.98279 1.9 0.075 1) 
COMMENT                             #574=(CLabel (CWidget 0 (0 0) 1 2 0 0 #409# 0 100) 
COMMENT                                   (LOGPEN 0 0 0) 1 
COMMENT                                   (LOGFONT 28 10 0 0 400 0 0 0 0 7 48 2 50 
COMMENT                                    "Arial") 0.8 0.9 0 "{\\i Bam}HI" "@N" 65535 
COMMENT                                   13.0194 -10.4 0 -10 1.66667 0.717949 #573#))) 
COMMENT                      #575=(CGroupWidget 
COMMENT                            (CWidget 1 (10 #3# 0) 1 2 0 0 Nil -504 100) 
COMMENT                            (CObjectList 
COMMENT                             #576=(CScratch 
COMMENT                                   (CWidget 1 (1 #3# 1) 1 2 0 0 #427# 0 100) 
COMMENT                                   (LOGPEN 0 0 0) 1 1 5.72845 1.9 0.075 1) 
COMMENT                             #577=(CLabel (CWidget 0 (0 0) 1 2 0 0 #409# 0 100) 
COMMENT                                   (LOGPEN 0 0 0) 1 
COMMENT                                   (LOGFONT 28 10 0 0 400 0 0 0 0 7 48 2 50 
COMMENT                                    "Arial") 0.8 0.9 0 "{\\i Cla}I" "@N" 65535 
COMMENT                                   7.5478 11.2 0 -10 1.05128 0.717949 #576#))) 
COMMENT                      #578=(CGroupWidget 
COMMENT                            (CWidget 1 (10 #8# 0) 1 2 0 0 Nil -1190 100) 
COMMENT                            (CObjectList 
COMMENT                             #579=(CScratch 
COMMENT                                   (CWidget 1 (1 #8# 1) 1 2 0 0 #427# 0 100) 
COMMENT                                   (LOGPEN 0 0 0) 1 1 3.08129 1.9 0.075 1) 
COMMENT                             #580=(CLabel (CWidget 0 (0 0) 1 2 0 0 #409# 0 100) 
COMMENT                                   (LOGPEN 0 0 0) 1 
COMMENT                                   (LOGFONT 28 10 0 0 400 0 0 0 0 7 48 2 50 
COMMENT                                    "Arial") 0.8 0.9 0 "{\\i Sma}I" "@N" 65535 
COMMENT                                   -7.01109 -10.4 0 -10 1.25641 0.717949 #579#))) 
COMMENT                      #581=(CGroupWidget 
COMMENT                            (CWidget 1 (10 #9# 0) 1 2 0 0 Nil -441 100) 
COMMENT                            (CObjectList 
COMMENT                             #582=(CScratch 
COMMENT                                   (CWidget 1 (1 #9# 1) 1 2 0 0 #427# 0 100) 
COMMENT                                   (LOGPEN 0 0 0) 1 1 3.08313 1.9 0.075 1) 
COMMENT                             #583=(CLabel (CWidget 0 (0 0) 1 2 0 0 #409# 0 100) 
COMMENT                                   (LOGPEN 0 0 0) 1 
COMMENT                                   (LOGFONT 28 10 0 0 400 0 0 0 0 7 48 2 50 
COMMENT                                    "Arial") 0.8 0.9 0 "{\\i Xma}I" "@N" 65535 
COMMENT                                   -2.25081 -12 0 -10 1.25641 0.717949 #582#))) 
COMMENT                      #584=(CGroupWidget 
COMMENT                            (CWidget 1 (10 #10# 0) 1 2 0 0 Nil -1970 100) 
COMMENT                            (CObjectList 
COMMENT                             #585=(CScratch 
COMMENT                                   (CWidget 1 (1 #10# 1) 1 2 0 0 #427# 0 100) 
COMMENT                                   (LOGPEN 0 0 0) 1 1 6.27134 1.9 0.075 1) 
COMMENT                             #586=(CLabel (CWidget 0 (0 0) 1 2 0 0 #409# 0 100) 
COMMENT                                   (LOGPEN 0 0 0) 1 
COMMENT                                   (LOGFONT 28 10 0 0 400 0 0 0 0 7 48 2 50 
COMMENT                                    "Arial") 0.8 0.9 0 "{\\i Not}I" "@N" 65535 
COMMENT                                   1.82567 16.8 0 -10 1.05128 0.717949 #585#))) 
COMMENT                      #587=(CGroupWidget 
COMMENT                            (CWidget 1 (10 #11# 0) 1 2 0 0 Nil -1315 100) 
COMMENT                            (CObjectList 
COMMENT                             #588=(CScratch 
COMMENT                                   (CWidget 1 (1 #11# 1) 1 2 0 0 #427# 0 100) 
COMMENT                                   (LOGPEN 0 0 0) 1 1 6.0575 1.9 0.075 1) 
COMMENT                             #589=(CLabel (CWidget 0 (0 0) 1 2 0 0 #409# 0 100) 
COMMENT                                   (LOGPEN 0 0 0) 1 
COMMENT                                   (LOGFONT 28 10 0 0 400 0 0 0 0 7 48 2 50 
COMMENT                                    "Arial") 0.8 0.9 0 "{\\i Bbs}I" "@N" 65535 
COMMENT                                   4.22259 13.6 0 -10 1.17949 0.717949 #588#))) 
COMMENT                      #590=(CGroupWidget 
COMMENT                            (CWidget 1 (10 #13# 0) 1 2 0 0 Nil -628 100) 
COMMENT                            (CObjectList 
COMMENT                             #591=(CScratch 
COMMENT                                   (CWidget 1 (1 #13# 1) 1 2 0 0 #427# 0 100) 
COMMENT                                   (LOGPEN 0 0 0) 1 1 5.27128 1.9 0.075 1) 
COMMENT                             #592=(CLabel (CWidget 0 (0 0) 1 2 0 0 #409# 0 100) 
COMMENT                                   (LOGPEN 0 0 0) 1 
COMMENT                                   (LOGFONT 28 10 0 0 400 0 0 0 0 7 48 2 50 
COMMENT                                    "Arial") 0.8 0.9 0 "{\\i Sal}I" "@N" 65535 
COMMENT                                   12.3904 -0.8 0 -10 1.05128 0.717949 #591#))) 
COMMENT                      #593=(CGroupWidget 
COMMENT                            (CWidget 1 (10 #14# 0) 1 2 0 0 Nil -722 100) 
COMMENT                            (CObjectList 
COMMENT                             #594=(CScratch 
COMMENT                                   (CWidget 1 (1 #14# 1) 1 2 0 0 #427# 0 100) 
COMMENT                                   (LOGPEN 0 0 0) 1 1 5.17082 1.9 0.075 1) 
COMMENT                             #595=(CLabel (CWidget 0 (0 0) 1 2 0 0 #409# 0 100) 
COMMENT                                   (LOGPEN 0 0 0) 1 
COMMENT                                   (LOGFONT 28 10 0 0 400 0 0 0 0 7 48 2 50 
COMMENT                                    "Arial") 0.8 0.9 0 "{\\i Asc}I" "@N" 65535 
COMMENT                                   12.278 -2.4 0 -10 1.17949 0.717949 #594#))) 
COMMENT                      #596=(CGroupWidget 
COMMENT                            (CWidget 1 (10 #15# 0) 1 2 0 0 Nil -1377 100) 
COMMENT                            (CObjectList 
COMMENT                             #597=(CScratch 
COMMENT                                   (CWidget 1 (1 #15# 1) 1 2 0 0 #427# 0 100) 
COMMENT                                   (LOGPEN 0 0 0) 1 1 3.18821 1.9 0.075 1) 
COMMENT                             #598=(CLabel (CWidget 0 (0 0) 1 2 0 0 #409# 0 100) 
COMMENT                                   (LOGPEN 0 0 0) 1 
COMMENT                                   (LOGFONT 28 10 0 0 400 0 0 0 0 7 48 2 50 
COMMENT                                    "Arial") 0.8 0.9 0 "{\\i Avr}II" "@N" 65535 
COMMENT                                   2.4603 -30.4 0 -10 1.17949 0.717949 #597#))) 
COMMENT                      #599=(CGroupWidget 
COMMENT                            (CWidget 1 (10 #16# 0) 1 2 0 0 Nil -1034 100) 
COMMENT                            (CObjectList 
COMMENT                             #600=(CScratch 
COMMENT                                   (CWidget 1 (1 #16# 1) 1 2 0 0 #427# 0 100) 
COMMENT                                   (LOGPEN 0 0 0) 1 1 4.2786 1.9 0.075 1) 
COMMENT                             #601=(CLabel (CWidget 0 (0 0) 1 2 0 0 #409# 0 100) 
COMMENT                                   (LOGPEN 0 0 0) 1 
COMMENT                                   (LOGFONT 28 10 0 0 400 0 0 0 0 7 48 2 50 
COMMENT                                    "Arial") 0.8 0.9 0 "{\\i Bsm}BI" "@N" 65535 
COMMENT                                   12.6507 -15.2 0 -10 1.61538 0.717949 #600#))) 
COMMENT                      #602=(CGroupWidget 
COMMENT                            (CWidget 1 (10 #17# 0) 1 2 0 0 Nil -660 100) 
COMMENT                            (CObjectList 
COMMENT                             #603=(CScratch 
COMMENT                                   (CWidget 1 (1 #17# 1) 1 2 0 0 #427# 0 100) 
COMMENT                                   (LOGPEN 0 0 0) 1 1 3.88687 1.9 0.075 1) 
COMMENT                             #604=(CLabel (CWidget 0 (0 0) 1 2 0 0 #409# 0 100) 
COMMENT                                   (LOGPEN 0 0 0) 1 
COMMENT                                   (LOGFONT 28 10 0 0 400 0 0 0 0 7 48 2 50 
COMMENT                                    "Arial") 0.8 0.9 0 "{\\i Bsr}GI" "@N" 65535 
COMMENT                                   10.0393 -24 0 -10 1.46154 0.717949 #603#))) 
COMMENT                      #605=(CGroupWidget 
COMMENT                            (CWidget 1 (10 #18# 0) 1 2 0 0 Nil -1221 100) 
COMMENT                            (CObjectList 
COMMENT                             #606=(CScratch 
COMMENT                                   (CWidget 1 (1 #18# 1) 1 2 0 0 #427# 0 100) 
COMMENT                                   (LOGPEN 0 0 0) 1 1 3.03797 1.9 0.075 1) 
COMMENT                             #607=(CLabel (CWidget 0 (0 0) 1 2 0 0 #409# 0 100) 
COMMENT                                   (LOGPEN 0 0 0) 1 
COMMENT                                   (LOGFONT 28 10 0 0 400 0 0 0 0 7 48 2 50 
COMMENT                                    "Arial") 0.8 0.9 0 "{\\i Nhe}I" "@N" 65535 
COMMENT                                   -9.84828 -8 0 -10 1.17949 0.717949 #606#))) 
COMMENT                      #608=(CGroupWidget 
COMMENT                            (CWidget 1 (10 #19# 0) 1 2 0 0 Nil -1096 100) 
COMMENT                            (CObjectList 
COMMENT                             #609=(CScratch 
COMMENT                                   (CWidget 1 (1 #19# 1) 1 2 0 0 #427# 0 100) 
COMMENT                                   (LOGPEN 0 0 0) 1 1 4.08688 1.9 0.075 1) 
COMMENT                             #610=(CLabel (CWidget 0 (0 0) 1 2 0 0 #409# 10 100) 
COMMENT                                   (LOGPEN 0 0 0) 1 
COMMENT                                   (LOGFONT 28 10 0 0 400 0 0 0 0 7 48 2 50 
COMMENT                                    "Arial") 0.8 0.9 0 "{\\i Pac}I" "@N" 65535 
COMMENT                                   11.398 -20 0 -10 1.17949 0.717949 #609#))) 
COMMENT                      #611=(CGroupWidget 
COMMENT                            (CWidget 1 (10 #20# 0) 1 2 0 0 Nil -878 100) 
COMMENT                            (CObjectList 
COMMENT                             #612=(CScratch 
COMMENT                                   (CWidget 1 (1 #20# 1) 1 2 0 0 #427# 0 100) 
COMMENT                                   (LOGPEN 0 0 0) 1 1 5.06666 1.9 0.075 1) 
COMMENT                             #613=(CLabel (CWidget 0 (0 0) 1 2 0 0 #409# 0 100) 
COMMENT                                   (LOGPEN 0 0 0) 1 
COMMENT                                   (LOGFONT 28 10 0 0 400 0 0 0 0 7 48 2 50 
COMMENT                                    "Arial") 0.8 0.9 0 "{\\i Xho}I" "@N" 65535 
COMMENT                                   11.9702 -4.8 0 -10 1.17949 0.717949 #612#))) 
COMMENT                      #614=(CGroupWidget 
COMMENT                            (CWidget 2 (10 #6# 0) 1 2 0 0 Nil -1908 100) 
COMMENT                            (CObjectList 
COMMENT                             #615=(CScratch 
COMMENT                                   (CWidget 1 (1 #6# 1) 1 2 0 0 #427# 0 100) 
COMMENT                                   (LOGPEN 0 0 0) 1 1 3.23982 1.9 0.075 1) 
COMMENT                             #616=(CLabel (CWidget 0 (0 0) 1 2 0 0 #408# 0 100) 
COMMENT                                   (LOGPEN 0 0 0) 1 
COMMENT                                   (LOGFONT 21 8 0 0 400 0 0 0 0 7 48 2 18 
COMMENT                                    "Times New Roman") 0.8 0.7 0 
COMMENT                                   "{\\i Nco}I (3292)" "@N (@S)" 65535 3.57697 
COMMENT                                   -28 0 -10 2.69231 0.512821 #615#) 
COMMENT                             #617=(CScratch 
COMMENT                                   (CWidget 2 (1 #6# 2) 1 2 0 0 #427# 0 100) 
COMMENT                                   (LOGPEN 0 0 0) 1 1 2.35959 1.9 0.075 1) 
COMMENT                             #618=(CLabel (CWidget 0 (0 0) 1 2 0 0 #408# 0 100) 
COMMENT                                   (LOGPEN 0 0 0) 1 
COMMENT                                   (LOGFONT 21 8 0 0 400 0 0 0 0 7 48 2 18 
COMMENT                                    "Times New Roman") 0.8 0.7 0 
COMMENT                                   "{\\i Nco}I (4247)" "@N (@S)" 65535 -12.1866 
COMMENT                                   -4.8 0 -10 2.69231 0.512821 #617#))) 
COMMENT                      #619=(CGroupWidget 
COMMENT                            (CWidget 2 (10 #7# 0) 1 2 0 0 Nil -1876 100) 
COMMENT                            (CObjectList 
COMMENT                             #620=(CScratch 
COMMENT                                   (CWidget 1 (1 #7# 1) 1 2 0 0 #427# 0 100) 
COMMENT                                   (LOGPEN 0 0 0) 1 1 3.5615 1.9 0.075 1) 
COMMENT                             #621=(CLabel (CWidget 0 (0 0) 1 2 0 0 #408# 0 100) 
COMMENT                                   (LOGPEN 0 0 0) 1 
COMMENT                                   (LOGFONT 21 8 0 0 400 0 0 0 0 7 48 2 18 
COMMENT                                    "Times New Roman") 0.8 0.7 0 
COMMENT                                   "{\\i Pst}I (2943)" "@N (@S)" 65535 7.14656 
COMMENT                                   -26.4 0 -10 2.46154 0.512821 #620#) 
COMMENT                             #622=(CScratch 
COMMENT                                   (CWidget 2 (1 #7# 2) 1 2 0 0 #427# 0 100) 
COMMENT                                   (LOGPEN 0 0 0) 1 1 2.70892 1.9 0.075 1) 
COMMENT                             #623=(CLabel 
COMMENT                                   (CWidget 0 (0 0) 1 2 0 0 #408# 26761756 100) 
COMMENT                                   (LOGPEN 0 0 0) 1 
COMMENT                                   (LOGFONT 21 8 0 0 400 0 0 0 0 7 48 2 18 
COMMENT                                    "Times New Roman") 0.8 0.7 0 
COMMENT                                   "{\\i Pst}I (3868)" "@N (@S)" 65535 -11.3634 
COMMENT                                   -6.4 0 -10 2.46154 0.512821 #622#))) 
COMMENT                      #624=(CGroupWidget 
COMMENT                            (CWidget 2 (10 #12# 0) 1 2 0 0 Nil -1284 100) 
COMMENT                            (CObjectList 
COMMENT                             #625=(CScratch 
COMMENT                                   (CWidget 1 (1 #12# 1) 1 2 0 0 #427# 0 100) 
COMMENT                                   (LOGPEN 0 0 0) 1 1 5.34686 1.9 0.075 1) 
COMMENT                             #626=(CLabel 
COMMENT                                   (CWidget 0 (0 0) 1 2 0 0 #408# 26875864 100) 
COMMENT                                   (LOGPEN 0 0 0) 1 
COMMENT                                   (LOGFONT 21 8 0 0 400 0 0 0 0 7 48 2 18 
COMMENT                                    "Times New Roman") 0.8 0.7 0 
COMMENT                                   "{\\i Bgl}II (1006)" "@N (@S)" 65535 12.1946 
COMMENT                                   4.8 0 -10 2.69231 0.512821 #625#) 
COMMENT                             #627=(CScratch 
COMMENT                                   (CWidget 2 (1 #12# 2) 1 2 0 0 #427# 0 100) 
COMMENT                                   (LOGPEN 0 0 0) 1 1 2.90893 1.9 0.075 1) 
COMMENT                             #628=(CLabel (CWidget 0 (0 0) 1 2 0 0 #408# 0 100) 
COMMENT                                   (LOGPEN 0 0 0) 1 
COMMENT                                   (LOGFONT 21 8 0 0 400 0 0 0 0 7 48 2 18 
COMMENT                                    "Times New Roman") 0.8 0.7 0 
COMMENT                                   "{\\i Bgl}II (3651)" "@N (@S)" 65535 -10.9538 
COMMENT                                   -7.2 0 -10 2.69231 0.512821 #627#))) 
COMMENT                      #629=(CGroupWidget 
COMMENT                            (CWidget 3 (10 #1# 0) 1 2 0 0 Nil -909 100) 
COMMENT                            (CObjectList 
COMMENT                             #630=(CScratch 
COMMENT                                   (CWidget 1 (1 #1# 1) 1 2 0 0 #427# 0 100) 
COMMENT                                   (LOGPEN 0 0 0) 1 1 5.06666 1.9 0.075 1) 
COMMENT                             #631=(CLabel (CWidget 0 (0 0) 1 2 0 0 #408# 0 100) 
COMMENT                                   (LOGPEN 0 0 0) 1 
COMMENT                                   (LOGFONT 21 8 0 0 400 0 0 0 0 7 48 2 18 
COMMENT                                    "Times New Roman") 0.8 0.7 0 
COMMENT                                   "{\\i Ava}I (1310)" "@N (@S)" 65535 12.5092 
COMMENT                                   -5.6 0 -10 2.61538 0.512821 #630#) 
COMMENT                             #632=(CScratch 
COMMENT                                   (CWidget 2 (1 #1# 2) 1 2 0 0 #427# 0 100) 
COMMENT                                   (LOGPEN 0 0 0) 1 1 3.08313 1.9 0.075 1) 
COMMENT                             #633=(CLabel 
COMMENT                                   (CWidget 0 (0 0) 1 2 0 0 #408# 26999884 100) 
COMMENT                                   (LOGPEN 0 0 0) 1 
COMMENT                                   (LOGFONT 21 8 0 0 400 0 0 0 0 7 48 2 18 
COMMENT                                    "Times New Roman") 0.8 0.7 0 
COMMENT                                   "{\\i Ava}I (3462)" "@N (@S)" 65535 -5.62739 
COMMENT                                   -11.2 0 -10 2.61538 0.512821 #632#) 
COMMENT                             #634=(CScratch 
COMMENT                                   (CWidget 3 (1 #1# 3) 1 2 0 0 #427# 0 100) 
COMMENT                                   (LOGPEN 0 0 0) 1 1 1.68028 1.9 0.075 1) 
COMMENT                             #635=(CLabel (CWidget 0 (0 0) 1 2 0 0 #408# 0 100) 
COMMENT                                   (LOGPEN 0 0 0) 1 
COMMENT                                   (LOGFONT 21 8 0 0 400 0 0 0 0 7 48 2 18 
COMMENT                                    "Times New Roman") 0.8 0.7 0 
COMMENT                                   "{\\i Ava}I (4984)" "@N (@S)" 65535 -12.9512 
COMMENT                                   -1.6 0 -10 2.61538 0.512821 #634#))))) 
COMMENT               #636=(CGroupWidget (CWidget 14 (16 0) 1 2 0 0 Nil -816 100) 
COMMENT                     (CObjectList)) 
COMMENT               #637=(CGroupWidget (CWidget 12 (0 0) 1 2 0 0 Nil -504 100) 
COMMENT                     (CObjectList))))) 
COMMENT       (CSeqView 10 5 (CObjectList) (CObList) 1 (CObList)) (CObList) 0 
COMMENT       (CStringList) 0 0 (CObList)))
FEATURES             Location/Qualifiers
     misc_feature    5348..5352
                     /vntifkey="21"
                     /label=CCTAG
     terminator      complement(4501..4616)
                     /vntifkey="43"
                     /label=NOT\SC101\Origin
     rep_origin      complement(4654..6806)
                     /vntifkey="33"
                     /label=SC101\Origin
     CDS             3686..4480
                     /vntifkey="4"
                     /label=Kan\resistance
     terminator      19..64
                     /vntifkey="43"
                     /label=RNAI
                     /note="NO IN DIRECT DATA BUT PROBABLY GOOD"
     terminator      complement(65..238)
                     /vntifkey="43"
                     /label=TSAL2
                     /note="mutated to remove restriction sites, Zuker kcal/mol and Thermal Tm unaffected"
     mutation        complement(235..238)
                     /vntifkey="62"
                     /label=BbsI-cut
                     /note="the site of the BbsI restriction enzyme cut site"
     CDS             complement(260..976)
                     /vntifkey="4"
                     /label=Cerulean\CFP
                     /note="optimized by DNA 2.0"
     -10_signal      complement(1039..1044)
                     /vntifkey="47"
                     /label=-10
                     /note="-10 of Promoter"
     -35_signal      complement(1062..1067)
                     /vntifkey="48"
                     /label=-33
                     /note="-33 of promoter"
     protein_bind    complement(1068..1086)
                     /vntifkey="31"
                     /label=tetO2
     protein_bind    complement(1043..1061)
                     /vntifkey="31"
                     /label=tetO2
     promoter        complement(1013..1086)
                     /vntifkey="30"
                     /label=P1
                     /note="hybrid promoter operator P(LtetO-1)"
     RBS             complement(977..996)
                     /vntifkey="32"
                     /label=SD8
                     /note="Ringquist et al 1992"
     misc_marker     1003..1012
                     /vntifkey="22"
                     /label=E4
                     /note="primer restriction site"
     misc_marker     1087..1092
                     /vntifkey="22"
                     /label=E3
                     /note="promoter restriciton site"
     5'UTR           complement(977..1032)
                     /vntifkey="52"
                     /label=UTR
     mutation        917..917
                     /vntifkey="62"
                     /label=G->A
                     /note="silent mutation to remove restriction site"
     misc_marker     1306..1317
                     /vntifkey="22"
                     /label=E2
                     /note="promoter restriction site"
     -35_signal      1342..1347
                     /vntifkey="48"
                     /label=-33
     -10_signal      1365..1370
                     /vntifkey="47"
                     /label=-10
     CDS             1434..2150
                     /vntifkey="4"
                     /label=Venus\YFP
                     /note="melowitzsitized YRC Venus with Q69M (citrine?) mutation"
     terminator      2166..2288
                     /vntifkey="43"
                     /label=TR2-17
     terminator      2289..2365
                     /vntifkey="43"
                     /label=TL17
                     /note="put adjacent to a stop codon (on left), may have a putative promoter on right"
     RBS             1414..1433
                     /vntifkey="32"
                     /label=SD8
                     /note="Ringquist et al 1992"
     terminator      2378..2430
                     /vntifkey="43"
                     /label=BS7
                     /note="BIDIRECTIONAL terminator"
     protein_bind    complement(3436..3455)
                     /vntifkey="31"
                     /label=ara1
     protein_bind    complement(3421..3432)
                     /vntifkey="31"
                     /label=ara2
     -35_signal      complement(3413..3418)
                     /vntifkey="48"
                     /label=-33
     -10_signal      complement(3389..3394)
                     /vntifkey="47"
                     /label=-10
     protein_bind    complement(3355..3381)
                     /vntifkey="31"
                     /label=lacO1
     misc_binding    complement(3394..3413)
                     /vntifkey="20"
                     /label=synthetic\lac\operator
     misc_marker     3457..3470
                     /vntifkey="22"
                     /label=E6
                     /note="promoter restriction site"
     promoter        1318..1397
                     /vntifkey="30"
                     /label=P2
                     /note="Lutz & Bujard P(LlacO-1)"
     misc_marker     1398..1407
                     /vntifkey="22"
                     /label=E1
                     /note="promoter restriciton site"
     promoter        complement(3353..3455)
                     /vntifkey="30"
                     /label=P3
                     /note="p(lac/ara-1)"
     mutation        complement(2279..2279)
                     /vntifkey="62"
                     /label=C->G
                     /note="to remove restriction site"
     mutation        complement(2173..2173)
                     /vntifkey="62"
                     /label=C->T
                     /note="silent mutation"
     misc_marker     3491..3496
                     /vntifkey="22"
                     /label=E7
                     /note="promoter restriction site"
     misc_marker     3507..3518
                     /vntifkey="22"
                     /label=E8
                     /note="promoter restriction site"
     primer          591..608
                     /vntifkey="27"
                     /label=G00398AseqR1
                     /note="sequencing primer"
     primer          438..455
                     /vntifkey="27"
                     /label=G00398AseqF1
                     /note="sequencing primer"
     primer          874..909
                     /vntifkey="27"
                     /label=G00398aF23
     primer          996..1033
                     /vntifkey="27"
                     /label=G00398aF26
                     /note="sequencing primer"
     primer          1167..1202
                     /vntifkey="27"
                     /label=G00398bR4
                     /note="sequencing primer"
     primer          1376..1407
                     /vntifkey="27"
                     /label=G00398bR9
                     /note="sequencing primer"
     primer          1695..1737
                     /vntifkey="27"
                     /label=G00398bR17
     primer          1294..1330
                     /vntifkey="27"
                     /label=G00398bR7
                     /note="sequencing primer"
     primer          1551..1572
                     /vntifkey="27"
                     /label=G00398BseqF1
                     /note="sequencing primer"
     primer          2047..2088
                     /vntifkey="27"
                     /label=G00398bF26
     primer          2261..2304
                     /vntifkey="27"
                     /label=G00398cR3
     CDS             complement(2584..3294)
                     /vntifkey="4"
                     /label=Cherry\RFP
     misc_feature    complement(2446..2446)
                     /vntifkey="21"
                     /label=G->C
                     /note="Removes BsmFI site"
     3'UTR           complement(2431..2583)
                     /vntifkey="50"
                     /label=UTR
                     /note="modifications included in base price"
     RBS             complement(3295..3336)
                     /vntifkey="32"
                     /label=t7g10
                     /note="from Ollis et al 1990"
     RBS             complement(3303..3308)
                     /vntifkey="32"
                     /label=SD
     mutation        complement(2866..2866)
                     /vntifkey="62"
                     /label=G->A
                     /note="removes BbsI site, very important"
     mutation        complement(3067..3067)
                     /vntifkey="62"
                     /label=T->G
                     /note="removes HindIII site, slightly lower priority"
     terminator      complement(2451..2577)
                     /vntifkey="43"
                     /label=T7TE+
                     /note="double terminator BBa_B0015 from biobricks"
BASE COUNT     1919 a      1595 c      1590 g      1702 t 
ORIGIN
        1 gcggccgcaa aaggaaaaga tccggcaaac aaaccaccgt tggtagcggt ggtttttttg 
       61 tttggatcga caatcttcgt aagcgtcatc aataagcgta aaaaaaccgg gcaatgcccg 
      121 gttttttaat gagaaatttt acctgtcgta gccgccacca tccggcaaag aagcatacaa 
      181 ggcttttggc ttatagctac gtagcgcatt gcgtcgcagc acaatcccgg caccgatcaa 
      241 gtcttcgcga tgattattat tatttataca gctcatccat gccatgcgtg atgccagcag 
      301 ccgttacaaa ttccagcagc accatgtgat cgcgcttctc attaggatct ttgctcagct 
      361 tagattgagt gctcagatag tgattgtccg gcagcagaac aggaccgtcg ccaatcgggg 
      421 tattttgttg ataatggtca gccagttgca cagagccgtc ctcgatatta tggcgaattt 
      481 taaaatgcgc cttaatacca ttcttttgtt tatcggcggt gatatacaca ttatcgctaa 
      541 tcgcattata ttccagttta tggcccagga tattaccatc ttccttaaaa tcgatgccct 
      601 tcagctcaat acgattcacc agagtgtcgc cttcaaactt cacctctgcg cgagtcttgt 
      661 aattaccatc atctttaaag aaaatggtgc gctcctgaac gtaaccctct ggcatggcgc 
      721 tcttaaaaaa atcgtgctgc ttcatgtggt ctggatagcg agcgaagcat tgaacacccc 
      781 aggtcagggt ggtaaccagg gtaggccaag gcaccggcag cttacccgtc gtacaaatga 
      841 acttcagggt cagcttaccg taggttgcgt cgccttcacc ctcgccgcta acgctgaact 
      901 tatgaccgtt gacatcaccg tccagttcga ccaggatagg aaccacacca gtaaacagct 
      961 cctcgccctt gctcattttt ttttcctcct tattttctcc aggaagatct tcggtcagtg 
     1021 cgtcctgctg atgtgctcag tatctctatc actgataggg atgtcaatct ctatcactga 
     1081 tagggagtcg acaaaaataa tgagaatcaa tagaacttcc gagaagttca gccgctaata 
     1141 atcgccctgc tccattgtgc gccgcaataa aagtaccggc attacgggtg cattggcgcg 
     1201 ccaaatgcgg ccatctgtgg gcaacctgtg cggtaagacc caaacttagt gtaataggta 
     1261 tcctatgatt attttttcat ttgatgccaa aaagacaatg aacccccgct cgagcggtcg 
     1321 agaattgtga gcggataaca attgacattg tgagcggata acaagatact gagcacatca 
     1381 gcaggacgca ctgaccgcgg gatcccggtg cagaaaataa ggaggaaaaa aaaatgagca 
     1441 aaggtgaaga actgttcacc ggcgttgtgc caattctggt tgagctggat ggtgacgtga 
     1501 atggccacaa attttccgtg tctggtgaag gcgagggtga tgctacttat ggcaaactga 
     1561 ctctgaaact gatctgtacc accggcaaac tgcctgttcc gtggccaact ctggtcacta 
     1621 ctctgggtta cggcctgatg tgttttgcgc gttacccgga tcacatgaaa cagcatgact 
     1681 tcttcaaatc tgccatgccg gaaggctatg tccaagaacg tacgatcttt ttcaaggacg 
     1741 acggcaacta taaaacccgt gccgaagtta aattcgaggg tgacaccctg gttaaccgca 
     1801 tcgaactgaa aggcattgac ttcaaagagg acggcaacat tctgggtcac aagctggaat 
     1861 acaactacaa ctcccacaac gtttacatta ctgctgacaa gcagaaaaac ggcatcaaag 
     1921 caaacttcaa gatccgtcac aacattgaag atggtggcgt acagctggca gatcactacc 
     1981 agcagaacac tccaatcggt gatggcccag tactgctgcc agataaccat tacctgtcct 
     2041 accagagcaa actgtctaaa gacccgaacg aaaaacgtga ccacatggta ctgctggaat 
     2101 ttgttaccgc ggcaggcatt acccacggta tggacgaact gtataaataa tgcaggtcgt 
     2161 ctcggatcga gaaggacacg gttaatacta ggcctgctgg ctggtaatcg ccagcaggcc 
     2221 tttttatttg ggggagaggg aagtcatgaa aaaactaacc tttgaaattc gatctccacc 
     2281 acatcagctc tgaagcaacg taaaaaaacc cgccccggcg ggttttttta tacccgtagt 
     2341 atccccactt atctacaata gctgtcctta attaaggttg aataaataaa aacagccgtt 
     2401 gccagaaaga ggcacggctg tttttatttt ctagtgagac cgggagcagt taaacgcaga 
     2461 aaggcccacc cgaaggtgag ccagtgtgac tctagtagag agcgttcacc gacaaacaac 
     2521 agataaaacg aaaggcccag tctttcgact gagcctttcg ttttatttga tgcctggtta 
     2581 ttattatttg tacagctcat ccatgccacc ggtagaatga cgaccctccg cgcgctcata 
     2641 ttgctctacg atcgtataat cttcattatg agaggtgatg tccagtttaa tattcacatt 
     2701 gtacgcgcca ggcagctgca caggtttctt ggctttgtac gtggttttca cttcagcgtc 
     2761 ataatggccg ccatctttca gtttcaggcg ctgtttaatt tcgcctttca gcgcaccatc 
     2821 ttccggatac atgcgttcgc tagacgcctc ccaacccatc gtctttttct gcatcaccgg 
     2881 gccatcagat ggaaaattag taccacgcag tttaacttta tagatgaact cgccatcctg 
     2941 cagggaggag tcctgagtga cggtcacgac accaccatct tcaaaattca ttacgcgttc 
     3001 ccacttgaaa ccttccggaa aagacagctt cagatagtcc gggatatccg ctgggtgttt 
     3061 aacatacgct ttagaaccgt acataaattg cgggctcagg atgtcccacg caaaaggcag 
     3121 cgggccgcct ttagtcactt tcagtttggc ggtctgggtg ccttcatacg gacggccctc 
     3181 gccttcgcct tcgatctcga actcgtgacc gttaacagaa ccctccatgt gaactttgaa 
     3241 gcgcatgaac tctttaatga tagccatgtt atcctcctcg cccttggaaa ccatggcagg 
     3301 tgctccttct taaagttaaa caaaattatt tctagatttt ctcaagccta ggtctgtgtg 
     3361 aaattgttat ccgctcacaa ttgaatctat cataattgtg agcgctcaca attgtaaagg 
     3421 ttagatccgc taatcttatg gataaaaatg ctatgttccc cccgggggga tatcaacagg 
     3481 agtccaagcg accggtggtt gcatgtctag ctagctagaa caggactagc taatggtttc 
     3541 ttagacgtcg gaattgccag ctggggcgcc ctctggtaag gttgggaagc cctgcaaagt 
     3601 aaactggatg gctttcttgc cgccaaggat ctgatggcgc aggggatcaa gatctgatca 
     3661 agagacagga tgaggatcgt ttcgcatgat tgaacaagat ggattgcacg caggttctcc 
     3721 ggccgcttgg gtggagaggc tattcggcta tgactgggca caacagacaa tcggctgctc 
     3781 tgatgccgcc gtgttccggc tgtcagcgca ggggcgcccg gttctttttg tcaagaccga 
     3841 cctgtccggt gccctgaatg aactgcagga cgaggcagcg cggctatcgt ggctggccac 
     3901 gacgggcgtt ccttgcgcag ctgtgctcga cgttgtcact gaagcgggaa gggactggct 
     3961 gctattgggc gaagtgccgg ggcaggatct cctgtcatct caccttgctc ctgccgagaa 
     4021 agtatccatc atggctgatg caatgcggcg gctgcatacg cttgatccgg ctacctgccc 
     4081 attcgaccac caagcgaaac atcgcatcga gcgagcacgt actcggatgg aagccggtct 
     4141 tgtcgatcag gatgatctgg acgaagagca tcaggggctc gcgccagccg aactgttcgc 
     4201 caggctcaag gcgcgcatgc ccgacggcga ggatctcgtc gtgacccatg gcgatgcctg 
     4261 cttgccgaat atcatggtgg aaaatggccg cttttctgga ttcatcgact gtggccggct 
     4321 gggtgtggcg gaccgctatc aggacatagc gttggctacc cgtgatattg ctgaagagct 
     4381 tggcggcgaa tgggctgacc gcttcctcgt gctttacggt atcgccgctc ccgattcgca 
     4441 gcgcatcgcc ttctatcgcc ttcttgacga gttcttctga gcgggactct ggggttcgag 
     4501 agctcgcttg gactcctgtt gatagatcca gtaatgacct cagaactcca tctggatttg 
     4561 ttcagaacgc tcggttgccg ccgggcgttt tttattggtg agaatccaag cactagggac 
     4621 agtaagacgg gtaagcctgt tgatgatacc gctgccttac tgggtgcatt agccagtctg 
     4681 aatgacctgt cacgggataa tccgaagtgg tcagactgga aaatcagagg gcaggaactg 
     4741 ctgaacagca aaaagtcaga tagcaccaca tagcagaccc gccataaaac gccctgagaa 
     4801 gcccgtgacg ggcttttctt gtattatggg tagtttcctt gcatgaatcc ataaaaggcg 
     4861 cctgtagtgc catttacccc cattcactgc cagagccgtg agcgcagcga actgaatgtc 
     4921 acgaaaaaga cagcgactca ggtgcctgat ggtcggagac aaaaggaata ttcagcgatt 
     4981 tgcccgagct tgcgagggtg ctacttaagc ctttagggtt ttaaggtctg ttttgtagag 
     5041 gagcaaacag cgtttgcgac atccttttgt aatactgcgg aactgactaa agtagtgagt 
     5101 tatacacagg gctgggatct attcttttta tcttttttta ttctttcttt attctataaa 
     5161 ttataaccac ttgaatataa acaaaaaaaa cacacaaagg tctagcggaa tttacagagg 
     5221 gtctagcaga atttacaagt tttccagcaa aggtctagca gaatttacag atacccacaa 
     5281 ctcaaaggaa aaggactagt aattatcatt gactagccca tctcaattgg tatagtgatt 
     5341 aaaatcacct agaccaattg agatgtatgt ctgaattagt tgttttcaaa gcaaatgaac 
     5401 tagcgattag tcgctatgac ttaacggagc atgaaaccaa gctaatttta tgctgtgtgg 
     5461 cactactcaa ccccacgatt gaaaacccta caaggaaaga acggacggta tcgttcactt 
     5521 ataaccaata cgctcagatg atgaacatca gtagggaaaa tgcttatggt gtattagcta 
     5581 aagcaaccag agagctgatg acgagaactg tggaaatcag gaatcctttg gttaaaggct 
     5641 ttgagatttt ccagtggaca aactatgcca agttctcaag cgaaaaatta gaattagttt 
     5701 ttagtgaaga gatattgcct tatcttttcc agttaaaaaa attcataaaa tataatctgg 
     5761 aacatgttaa gtcttttgaa aacaaatact ctatgaggat ttatgagtgg ttattaaaag 
     5821 aactaacaca aaagaaaact cacaaggcaa atatagagat tagccttgat gaatttaagt 
     5881 tcatgttaat gcttgaaaat aactaccatg agtttaaaag gcttaaccaa tgggttttga 
     5941 aaccaataag taaagattta aacacttaca gcaatatgaa attggtggtt gataagcgag 
     6001 gccgcccgac tgatacgttg attttccaag ttgaactaga tagacaaatg gatctcgtaa 
     6061 ccgaacttga gaacaaccag ataaaaatga atggtgacaa aataccaaca accattacat 
     6121 cagattccta cctacgtaac ggactaagaa aaacactaca cgatgcttta actgcaaaaa 
     6181 ttcagctcac cagttttgag gcaaaatttt tgagtgacat gcaaagtaag catgatctca 
     6241 atggttcgtt ctcatggctc acgcaaaaac aacgaaccac actagagaac atactggcta 
     6301 aatacggaag gatctgaggt tcttatggct cttgtatcta tcagtgaagc atcaagacta 
     6361 acaaacaaaa gtagaacaac tgttcaccgt tagatatcaa agggaaaact gtccatatgc 
     6421 acagatgaaa acggtgtaaa aaagatagat acatcagagc ttttacgagt ttttggtgca 
     6481 tttaaagctg ttcaccatga acagatcgac aatgtaacag atgaacagca tgtaacacct 
     6541 aatagaacag gtgaaaccag taaaacaaag caactagaac atgaaattga acacctgaga 
     6601 caacttgtta cagctcaaca gtcacacata gacagcctga aacaggcgat gctgcttatc 
     6661 gaatcaaagc tgccgacaac acgggagcca gtgacgcctc ccgtggggaa aaaatcatgg 
     6721 caattctgga agaaatagcg ctttcagccg gcaaacctga agccggatct gcgattctga 
     6781 taacaaacta gcaacaccag aacagc 
//
